# Supplementary material for: Gastric Digestion of Milk Proteins in Adult and Elderly: Effect of High-Pressure Processing
Source: Foods. 2021 Apr 6;10(4):786. doi: 10.3390/foods10040786 (PMC8067359; doi:10.3390/foods10040786)
Supplement: Supplementary file 1 [file foods-10-00786-s001.zip]

Archive with 2 entries (2 files):
- Supplementary S1.xls
- Supplementary S2.xls
