# Supplementary material for: Gastric Digestion of Milk Proteins in Adult and Elderly: Effect of High-Pressure Processing
Source: Foods. 2021 Apr 6;10(4):786. doi: 10.3390/foods10040786 (PMC8067359; doi:10.3390/foods10040786)
Supplement: Supplementary file 1 [file foods-10-00786-s001.zip › Supplementary S1.xls]

## Sheet: Raw
Protein	#Total	#AAs(<=10)	#AAs(11-15)	#AAs(16-20)	#AAs(21-30)	#AAs(>30)	%AAs(<=10)	%AAs(11-15)	%AAs(16-20)	%AAs(21-30)	%AAs(>30)	Relative (%) among all proteins
Alpha-S1-casein [OS=Bos taurus]	364	72	90	83	68	51	2.80231	8.42621	8.61158	46.453	33.7069	47.2558
Beta-casein [OS=Bos taurus]	246	26	54	46	98	22	10.4967	25.7996	28.6963	29.2691	5.73833	8.44702
alpha-S2-casein [OS=Bos taurus]	248	40	58	40	76	34	12.644	5.66259	37.506	28.7789	15.4085	29.3385
kappa-casein [OS=Bos taurus]	53	13	6	11	14	9	4.16055	16.1019	36.8792	36.774	6.08437	0.481768
Caseins	911	151	208	180	256	116	7.52589	13.9976	27.9233	35.3187	15.2345
Glycosylation-dependent cell adhesion molecule 1 [OS=Bos taurus]	54	12	10	15	16	1	7.44078	5.51055	20.2058	66.82	0.0228583	7.07287
lactoperoxidase [OS=Bos taurus]	39	8	8	5	12	6	28.7532	20.2807	14.7845	21.8624	14.3192	1.03767
Butyrophilin subfamily 1 member A1 [OS=Bos taurus]	26	1	8	6	9	2	0.59386	12.8055	14.7516	68.1807	3.66824	0.585841
Polymeric immunoglobulin receptor [OS=Bos taurus]	27	2	2	4	2	17	2.20904	0.712915	2.72662	1.48623	92.8652	1.61344
Isoform Short of Polymeric immunoglobulin receptor [OS=Bos taurus]	27	2	2	4	2	17	2.20904	0.712915	2.72662	1.48623	92.8652	1.61344
beta-lactoglobulin [OS=Bos taurus]	17	3	6	4	4	0	17.47	17.2839	28.9512	36.2949	0	0.110469
Sodium-dependent phosphate transport protein 2B [OS=Bos taurus]	11	1	1	8	1	0	5.54551	22.3391	70.0312	2.08412	0	0.188326
Fibroblast growth factor-binding protein 1 [OS=Bos taurus]	7	4	3	0	0	0	46.7547	53.2453	0	0	0	0.290645
Lactotransferrin [OS=Bos taurus]	3	2	1	0	0	0	9.46781	90.5322	0	0	0	0.00152868
lipoprotein lipase [OS=Bos taurus]	7	3	3	1	0	0	37.4512	61.6759	0.87288	0	0	0.0681142
Isoform Short of Beta-1,4-galactosyltransferase 1 [OS=Bos taurus]	7	1	6	0	0	0	28.6917	71.3083	0	0	0	0.0599673
Beta-1,4-galactosyltransferase 1 [OS=Bos taurus]	7	1	6	0	0	0	28.6917	71.3083	0	0	0	0.0599673
Osteopontin [OS=Bos taurus]	5	1	3	1	0	0	4.14463	58.318	37.5374	0	0	0.0314653
Serum albumin [OS=Bos taurus]	4	1	2	1	0	0	4.19566	14.4621	81.3422	0	0	0.00947932
pepsin A [OS=Bos taurus]	2	1	1	0	0	0	4.89342	95.1066	0	0	0	0.00275561
Xanthine dehydrogenase/oxidase [OS=Bos taurus]	1	1	0	0	0	0	100	0	0	0	0	0.000104597
FXYD domain-containing ion transport regulator 6 [OS=Bos taurus]	3	3	0	0	0	0	100	0	0	0	0	0.0128992
Isoform 2 of Perilipin-2 [OS=Bos taurus]	7	3	1	2	1	0	27.872	52.0003	13.0753	7.0525	0	0.0916792
perilipin-2 [OS=Bos taurus]	7	3	1	2	1	0	27.872	52.0003	13.0753	7.0525	0	0.0916792
Complement C3 [OS=Bos taurus]	2	1	1	0	0	0	14.877	85.123	0	0	0	0.0516818
Serum amyloid A protein [OS=Bos taurus]	5	2	2	1	0	0	13.547	72.1011	14.352	0	0	0.066474
Zinc-alpha-2-glycoprotein [OS=Bos taurus]	1	1	0	0	0	0	100	0	0	0	0	3.48786e-05
Neural Wiskott-Aldrich syndrome protein [OS=Bos taurus]	3	2	1	0	0	0	50.4578	49.5422	0	0	0	0.0550459
Isoform Short of Lactadherin [OS=Bos taurus]	1	1	0	0	0	0	100	0	0	0	0	0.00100975
Lactadherin [OS=Bos taurus]	1	1	0	0	0	0	100	0	0	0	0	0.00100975
Osteopontin-K [OS=Bos taurus]	2	2	0	0	0	0	100	0	0	0	0	0.0112146
Mucin-15 [OS=Bos taurus]	3	1	2	0	0	0	54.1978	45.8022	0	0	0	0.0269534
Wiskott-Aldrich syndrome protein family member 2 [OS=Bos taurus]	3	2	1	0	0	0	50.4578	49.5422	0	0	0	0.0550459
Growth/differentiation factor 6 [OS=Bos taurus]	3	2	1	0	0	0	50.4578	49.5422	0	0	0	0.0550459
WASH complex subunit 1 [OS=Bos taurus]	3	2	1	0	0	0	50.4578	49.5422	0	0	0	0.0550459
homeobox protein Hox-B4 [OS=Bos taurus]	3	2	1	0	0	0	50.4578	49.5422	0	0	0	0.0550459
Leucine zipper putative tumor suppressor 2 [OS=Bos taurus]	3	2	1	0	0	0	50.4578	49.5422	0	0	0	0.0550459
Survival motor neuron protein [OS=Bos taurus]	2	1	1	0	0	0	45.0796	54.9204	0	0	0	0.0496555
Sine oculis-binding protein homolog [OS=Bos taurus]	2	1	1	0	0	0	45.0796	54.9204	0	0	0	0.0496555
CCAAT/enhancer-binding protein beta [OS=Bos taurus]	2	1	1	0	0	0	45.0796	54.9204	0	0	0	0.0496555
acyl-CoA desaturase [OS=Bos taurus]	3	2	1	0	0	0	95.7884	4.21163	0	0	0	0.0484607
Parathyroid hormone-related protein [OS=Bos taurus]	1	1	0	0	0	0	100	0	0	0	0	0.0051762
Plasma serine protease inhibitor [OS=Bos taurus]	1	1	0	0	0	0	100	0	0	0	0	0.005346
Apolipoprotein C-III [OS=Bos taurus]	1	1	0	0	0	0	100	0	0	0	0	0.00147405
alpha-lactalbumin [OS=Bos taurus]	3	2	1	0	0	0	52.2644	47.7356	0	0	0	0.00726154
Apolipoprotein A-I [OS=Bos taurus]	1	1	0	0	0	0	100	0	0	0	0	0.000173901
Cathepsin L2 [OS=Bos taurus]	1	1	0	0	0	0	100	0	0	0	0	0.00569004
Cathepsin L1 [OS=Bos taurus]	1	1	0	0	0	0	100	0	0	0	0	0.00569004
Cysteine-rich secretory protein LCCL domain-containing 2 [OS=Bos taurus]	1	1	0	0	0	0	100	0	0	0	0	7.22978e-05
Fibrinogen alpha chain [OS=Bos taurus]	1	1	0	0	0	0	100	0	0	0	0	0.00315765
Clusterin [OS=Bos taurus]	1	1	0	0	0	0	100	0	0	0	0	0.000116196
transmembrane protein 106A [OS=Bos taurus]	1	1	0	0	0	0	100	0	0	0	0	0.26015
Glyceraldehyde-3-phosphate dehydrogenase, testis-specific [OS=Bos taurus]	1	1	0	0	0	0	100	0	0	0	0	0.027271
wiskott-Aldrich syndrome protein family member 1 [OS=Bos taurus]	1	1	0	0	0	0	100	0	0	0	0	0.027271
Steroidogenic factor 1 [OS=Bos taurus]	1	1	0	0	0	0	100	0	0	0	0	0.027271
radixin [OS=Bos taurus]	1	1	0	0	0	0	100	0	0	0	0	0.027271
CCAAT/enhancer-binding protein alpha [OS=Bos taurus]	1	1	0	0	0	0	100	0	0	0	0	0.027271
Apolipoprotein A-II [OS=Bos taurus]	1	1	0	0	0	0	100	0	0	0	0	0.00347762
U6 snRNA-associated Sm-like protein LSm4 [OS=Bos taurus]	1	1	0	0	0	0	100	0	0	0	0	0.18607
Cytochrome c oxidase subunit 7C, mitochondrial [OS=Bos taurus]	1	1	0	0	0	0	100	0	0	0	0	0.0680965
Protein canopy homolog 3 [OS=Bos taurus]	1	1	0	0	0	0	100	0	0	0	0	0.00781439
Spermatogenesis-associated protein 19, mitochondrial [OS=Bos taurus]	1	1	0	0	0	0	100	0	0	0	0	0.0179086
Myoglobin [OS=Bos taurus]	1	1	0	0	0	0	100	0	0	0	0	0.0239998
Endoplasmic reticulum aminopeptidase 2 [OS=Bos taurus]	1	1	0	0	0	0	100	0	0	0	0	0.0156126
Placenta-expressed transcript 1 protein [OS=Bos taurus]	1	1	0	0	0	0	100	0	0	0	0	0.000820784
60s ribosomal protein l38 [OS=Bos taurus]	1	1	0	0	0	0	100	0	0	0	0	0.00257429
Heat shock protein HSP 90-beta [OS=Bos taurus]	1	1	0	0	0	0	100	0	0	0	0	0.00497553
tRNA (adenine(58)-N(1))-methyltransferase non-catalytic subunit TRM6 [OS=Bos taurus]	1	1	0	0	0	0	100	0	0	0	0	0.0120235
Fatty acid synthase [OS=Bos taurus]	1	1	0	0	0	0	100	0	0	0	0	0.00719501
fatty acid desaturase 2 [OS=Bos taurus]	1	1	0	0	0	0	100	0	0	0	0	0.0318801
60S ribosomal protein L13 [OS=Bos taurus]	1	1	0	0	0	0	100	0	0	0	0	0.0102438
Pituitary-specific positive transcription factor 1 [OS=Bos taurus]	1	1	0	0	0	0	100	0	0	0	0	0.0155489
Galactoside 3(4)-L-fucosyltransferase [OS=Bos taurus]	1	1	0	0	0	0	100	0	0	0	0	0.000461939
Cleavage and polyadenylation specificity factor subunit 5 [OS=Bos taurus]	1	1	0	0	0	0	100	0	0	0	0	0.00203105
thyroglobulin [OS=Bos taurus]	1	1	0	0	0	0	100	0	0	0	0	0.000302202
glucosylceramidase [OS=Bos taurus]	1	1	0	0	0	0	100	0	0	0	0	0.000302202
Melanoma-associated antigen D4 [OS=Bos taurus]	1	1	0	0	0	0	100	0	0	0	0	0.00306728
D site-binding protein [OS=Bos taurus]	1	1	0	0	0	0	100	0	0	0	0	0.00348328

## Sheet: 400MPa
Protein	#Total	#AAs(<=10)	#AAs(11-15)	#AAs(16-20)	#AAs(21-30)	#AAs(>30)	%AAs(<=10)	%AAs(11-15)	%AAs(16-20)	%AAs(21-30)	%AAs(>30)	Relative (%) among all proteins
Alpha-S1-casein [OS=Bos taurus]	361	72	94	80	67	48	3.59194	19.3346	7.91369	57.6983	11.4614	53.3346
Beta-casein [OS=Bos taurus]	242	26	55	45	95	21	2.45483	6.63579	76.1073	12.5123	2.28975	20.5895
alpha-S2-casein [OS=Bos taurus]	257	41	63	43	75	35	12.9097	8.29058	32.8057	29.7557	16.2383	15.2975
kappa-casein [OS=Bos taurus]	54	13	10	9	15	7	6.25957	11.5505	54.8943	23.2164	4.07933	0.52154
Glycosylation-dependent cell adhesion molecule 1 [OS=Bos taurus]	54	12	10	15	16	1	9.60714	6.39442	19.4127	64.573	0.0128355	4.42544
lactoperoxidase [OS=Bos taurus]	39	8	8	5	12	6	34.6398	14.1667	16.4066	17.6487	17.1382	0.708036
Butyrophilin subfamily 1 member A1 [OS=Bos taurus]	26	1	7	6	10	2	0.915186	13.6806	17.0194	65.6805	2.70437	0.367098
Polymeric immunoglobulin receptor [OS=Bos taurus]	27	2	3	4	2	16	3.09036	1.86289	2.7256	2.27326	90.0479	1.20688
Isoform Short of Polymeric immunoglobulin receptor [OS=Bos taurus]	27	2	3	4	2	16	3.09036	1.86289	2.7256	2.27326	90.0479	1.20688
beta-lactoglobulin [OS=Bos taurus]	19	3	6	4	6	0	30.6311	13.996	36.3559	19.0171	0	0.808274
Sodium-dependent phosphate transport protein 2B [OS=Bos taurus]	11	1	1	8	1	0	6.13143	24.0579	67.8843	1.92639	0	0.112123
Fibroblast growth factor-binding protein 1 [OS=Bos taurus]	7	4	3	0	0	0	55.1807	44.8193	0	0	0	0.192966
Lactotransferrin [OS=Bos taurus]	1	1	0	0	0	0	100	0	0	0	0	0.000919299
lipoprotein lipase [OS=Bos taurus]	6	3	2	1	0	0	39.8144	59.6816	0.50392	0	0	0.0415299
Isoform Short of Beta-1,4-galactosyltransferase 1 [OS=Bos taurus]	7	1	6	0	0	0	33.797	66.203	0	0	0	0.0316411
Beta-1,4-galactosyltransferase 1 [OS=Bos taurus]	7	1	6	0	0	0	33.797	66.203	0	0	0	0.0316411
Osteopontin [OS=Bos taurus]	5	1	2	1	1	0	1.66922	32.072	21.9604	44.2984	0	0.0426925
Serum albumin [OS=Bos taurus]	5	1	3	1	0	0	0.122241	94.179	5.69872	0	0	0.0932945
pepsin A [OS=Bos taurus]	2	1	1	0	0	0	26.2656	73.7344	0	0	0	0.00192075
Xanthine dehydrogenase/oxidase [OS=Bos taurus]	2	1	1	0	0	0	52.5611	47.4389	0	0	0	0.000130868
FXYD domain-containing ion transport regulator 6 [OS=Bos taurus]	3	3	0	0	0	0	100	0	0	0	0	0.0111577
Isoform 2 of Perilipin-2 [OS=Bos taurus]	7	3	1	2	1	0	30.9556	55.0749	9.87608	4.0934	0	0.059399
perilipin-2 [OS=Bos taurus]	7	3	1	2	1	0	30.9556	55.0749	9.87608	4.0934	0	0.059399
Complement C3 [OS=Bos taurus]	2	1	1	0	0	0	8.24051	91.7595	0	0	0	0.0420086
Serum amyloid A protein [OS=Bos taurus]	5	2	2	1	0	0	14.0193	79.0954	6.88535	0	0	0.0374612
Neural Wiskott-Aldrich syndrome protein [OS=Bos taurus]	3	2	1	0	0	0	53.3091	46.6909	0	0	0	0.0332147
Isoform Short of Lactadherin [OS=Bos taurus]	1	1	0	0	0	0	100	0	0	0	0	0.000145977
Lactadherin [OS=Bos taurus]	1	1	0	0	0	0	100	0	0	0	0	0.000145977
Osteopontin-K [OS=Bos taurus]	1	1	0	0	0	0	100	0	0	0	0	0.00723965
Mucin-15 [OS=Bos taurus]	3	1	2	0	0	0	49.4529	50.5471	0	0	0	0.0189819
Wiskott-Aldrich syndrome protein family member 2 [OS=Bos taurus]	3	2	1	0	0	0	53.3091	46.6909	0	0	0	0.0332147
Growth/differentiation factor 6 [OS=Bos taurus]	3	2	1	0	0	0	53.3091	46.6909	0	0	0	0.0332147
WASH complex subunit 1 [OS=Bos taurus]	3	2	1	0	0	0	53.3091	46.6909	0	0	0	0.0332147
homeobox protein Hox-B4 [OS=Bos taurus]	3	2	1	0	0	0	53.3091	46.6909	0	0	0	0.0332147
Leucine zipper putative tumor suppressor 2 [OS=Bos taurus]	3	2	1	0	0	0	53.3091	46.6909	0	0	0	0.0332147
Survival motor neuron protein [OS=Bos taurus]	2	1	1	0	0	0	48.0429	51.9571	0	0	0	0.0298481
Sine oculis-binding protein homolog [OS=Bos taurus]	2	1	1	0	0	0	48.0429	51.9571	0	0	0	0.0298481
CCAAT/enhancer-binding protein beta [OS=Bos taurus]	2	1	1	0	0	0	48.0429	51.9571	0	0	0	0.0298481
acyl-CoA desaturase [OS=Bos taurus]	3	2	1	0	0	0	95.2657	4.73427	0	0	0	0.0316065
Parathyroid hormone-related protein [OS=Bos taurus]	1	1	0	0	0	0	100	0	0	0	0	0.00374104
Plasma serine protease inhibitor [OS=Bos taurus]	1	1	0	0	0	0	100	0	0	0	0	0.00184422
Apolipoprotein C-III [OS=Bos taurus]	1	1	0	0	0	0	100	0	0	0	0	0.000197728
alpha-lactalbumin [OS=Bos taurus]	1	1	0	0	0	0	100	0	0	0	0	0.00122216
Apolipoprotein A-IV [OS=Bos taurus]	1	1	0	0	0	0	100	0	0	0	0	0.000351849
Apolipoprotein A-I [OS=Bos taurus]	1	1	0	0	0	0	100	0	0	0	0	0.00121526
Cathepsin L2 [OS=Bos taurus]	1	1	0	0	0	0	100	0	0	0	0	0.00711027
Cathepsin L1 [OS=Bos taurus]	1	1	0	0	0	0	100	0	0	0	0	0.00711027
Fibrinogen alpha chain [OS=Bos taurus]	1	1	0	0	0	0	100	0	0	0	0	0.00149937
Clusterin [OS=Bos taurus]	1	1	0	0	0	0	100	0	0	0	0	7.69931e-05
transmembrane protein 106A [OS=Bos taurus]	1	1	0	0	0	0	100	0	0	0	0	0.0948451
Glyceraldehyde-3-phosphate dehydrogenase, testis-specific [OS=Bos taurus]	1	1	0	0	0	0	100	0	0	0	0	0.0155082
wiskott-Aldrich syndrome protein family member 1 [OS=Bos taurus]	1	1	0	0	0	0	100	0	0	0	0	0.0155082
Steroidogenic factor 1 [OS=Bos taurus]	1	1	0	0	0	0	100	0	0	0	0	0.0155082
radixin [OS=Bos taurus]	1	1	0	0	0	0	100	0	0	0	0	0.0155082
CCAAT/enhancer-binding protein alpha [OS=Bos taurus]	1	1	0	0	0	0	100	0	0	0	0	0.0155082
Apolipoprotein A-II [OS=Bos taurus]	1	1	0	0	0	0	100	0	0	0	0	0.00180052
U6 snRNA-associated Sm-like protein LSm4 [OS=Bos taurus]	1	1	0	0	0	0	100	0	0	0	0	0.108227
Cytochrome c oxidase subunit 7C, mitochondrial [OS=Bos taurus]	1	1	0	0	0	0	100	0	0	0	0	0.029162
Protein canopy homolog 3 [OS=Bos taurus]	1	1	0	0	0	0	100	0	0	0	0	0.00556256
Spermatogenesis-associated protein 19, mitochondrial [OS=Bos taurus]	1	1	0	0	0	0	100	0	0	0	0	0.00397084
Myoglobin [OS=Bos taurus]	1	1	0	0	0	0	100	0	0	0	0	0.00376015
Endoplasmic reticulum aminopeptidase 2 [OS=Bos taurus]	1	1	0	0	0	0	100	0	0	0	0	0.00758525
Placenta-expressed transcript 1 protein [OS=Bos taurus]	1	1	0	0	0	0	100	0	0	0	0	0.00322174
60s ribosomal protein l38 [OS=Bos taurus]	1	1	0	0	0	0	100	0	0	0	0	0.00226427
Heat shock protein HSP 90-beta [OS=Bos taurus]	1	1	0	0	0	0	100	0	0	0	0	0.00246887
tRNA (adenine(58)-N(1))-methyltransferase non-catalytic subunit TRM6 [OS=Bos taurus]	1	1	0	0	0	0	100	0	0	0	0	0.00293705
Fatty acid synthase [OS=Bos taurus]	1	1	0	0	0	0	100	0	0	0	0	0.00538198
fatty acid desaturase 2 [OS=Bos taurus]	1	1	0	0	0	0	100	0	0	0	0	0.0235005
60S ribosomal protein L13 [OS=Bos taurus]	1	1	0	0	0	0	100	0	0	0	0	0.0069498
Pituitary-specific positive transcription factor 1 [OS=Bos taurus]	1	1	0	0	0	0	100	0	0	0	0	0.00683103
Galactoside 3(4)-L-fucosyltransferase [OS=Bos taurus]	1	1	0	0	0	0	100	0	0	0	0	0.000785338
Cleavage and polyadenylation specificity factor subunit 5 [OS=Bos taurus]	1	1	0	0	0	0	100	0	0	0	0	0.00427433
Melanoma-associated antigen D4 [OS=Bos taurus]	1	1	0	0	0	0	100	0	0	0	0	0.0115951
D site-binding protein [OS=Bos taurus]	1	1	0	0	0	0	100	0	0	0	0	0.00190909

## Sheet: 600MPa5min
Protein	#Total	#AAs(<=10)	#AAs(11-15)	#AAs(16-20)	#AAs(21-30)	#AAs(>30)	%AAs(<=10)	%AAs(11-15)	%AAs(16-20)	%AAs(21-30)	%AAs(>30)	Relative (%) among all proteins
Alpha-S1-casein [OS=Bos taurus]	367	73	92	84	68	50	3.48962	18.2359	7.64461	57.9984	12.6315	51.9011
Beta-casein [OS=Bos taurus]	245	27	54	47	95	22	2.41629	6.49449	75.7746	13.1983	2.11629	20.6195
alpha-S2-casein [OS=Bos taurus]	258	41	63	42	76	36	13.7103	7.67471	31.9912	29.357	17.2668	15.9522
kappa-casein [OS=Bos taurus]	59	13	11	12	15	8	6.04778	9.33355	54.0331	26.6906	3.89499	0.828355
Glycosylation-dependent cell adhesion molecule 1 [OS=Bos taurus]	54	12	10	15	16	1	10.1777	6.07673	20.7003	63.0255	0.0198332	4.27851
lactoperoxidase [OS=Bos taurus]	39	8	8	5	12	6	31.0073	13.2833	20.083	16.8423	18.7841	0.813356
Butyrophilin subfamily 1 member A1 [OS=Bos taurus]	26	1	7	6	10	2	0.985517	15.6529	14.6775	65.3331	3.35101	0.409488
Polymeric immunoglobulin receptor [OS=Bos taurus]	26	2	3	4	2	15	2.67661	2.3955	3.11642	3.51628	88.2952	1.2782
Isoform Short of Polymeric immunoglobulin receptor [OS=Bos taurus]	26	2	3	4	2	15	2.67661	2.3955	3.11642	3.51628	88.2952	1.2782
beta-lactoglobulin [OS=Bos taurus]	18	3	5	4	6	0	26.7616	17.1438	43.2702	12.8243	0	0.977266
Sodium-dependent phosphate transport protein 2B [OS=Bos taurus]	11	1	1	8	1	0	7.18267	22.6868	68.7819	1.34864	0	0.119109
Fibroblast growth factor-binding protein 1 [OS=Bos taurus]	7	4	3	0	0	0	50.7362	49.2638	0	0	0	0.23468
Lactotransferrin [OS=Bos taurus]	1	1	0	0	0	0	100	0	0	0	0	0.000329416
lipoprotein lipase [OS=Bos taurus]	6	3	3	0	0	0	36.6848	63.3152	0	0	0	0.0401547
Isoform Short of Beta-1,4-galactosyltransferase 1 [OS=Bos taurus]	7	1	6	0	0	0	29.1045	70.8955	0	0	0	0.0415067
Beta-1,4-galactosyltransferase 1 [OS=Bos taurus]	7	1	6	0	0	0	29.1045	70.8955	0	0	0	0.0415067
Osteopontin [OS=Bos taurus]	6	1	3	1	1	0	3.24562	33.0281	41.4223	22.304	0	0.0604918
Serum albumin [OS=Bos taurus]	6	1	1	3	1	0	0.315529	0.0239171	89.9511	9.70948	0	0.0985794
pepsin A [OS=Bos taurus]	1	1	0	0	0	0	100	0	0	0	0	0.00812032
FXYD domain-containing ion transport regulator 6 [OS=Bos taurus]	3	3	0	0	0	0	100	0	0	0	0	0.0124209
Isoform 2 of Perilipin-2 [OS=Bos taurus]	7	3	1	2	1	0	29.6014	50.1824	13.5308	6.68549	0	0.0608227
perilipin-2 [OS=Bos taurus]	7	3	1	2	1	0	29.6014	50.1824	13.5308	6.68549	0	0.0608227
Complement C3 [OS=Bos taurus]	2	1	1	0	0	0	11.6357	88.3643	0	0	0	0.0291133
Serum amyloid A protein [OS=Bos taurus]	5	2	2	1	0	0	12.2773	83.1716	4.55108	0	0	0.0362352
Neural Wiskott-Aldrich syndrome protein [OS=Bos taurus]	3	2	1	0	0	0	50.1388	49.8612	0	0	0	0.033267
Isoform Short of Lactadherin [OS=Bos taurus]	1	1	0	0	0	0	100	0	0	0	0	0.000120177
Lactadherin [OS=Bos taurus]	1	1	0	0	0	0	100	0	0	0	0	0.000120177
Osteopontin-K [OS=Bos taurus]	2	2	0	0	0	0	100	0	0	0	0	0.00591327
Mucin-15 [OS=Bos taurus]	3	1	2	0	0	0	45.4437	54.5563	0	0	0	0.0229793
Wiskott-Aldrich syndrome protein family member 2 [OS=Bos taurus]	3	2	1	0	0	0	50.1388	49.8612	0	0	0	0.033267
Growth/differentiation factor 6 [OS=Bos taurus]	3	2	1	0	0	0	50.1388	49.8612	0	0	0	0.033267
WASH complex subunit 1 [OS=Bos taurus]	3	2	1	0	0	0	50.1388	49.8612	0	0	0	0.033267
homeobox protein Hox-B4 [OS=Bos taurus]	3	2	1	0	0	0	50.1388	49.8612	0	0	0	0.033267
Leucine zipper putative tumor suppressor 2 [OS=Bos taurus]	3	2	1	0	0	0	50.1388	49.8612	0	0	0	0.033267
Survival motor neuron protein [OS=Bos taurus]	2	1	1	0	0	0	44.8777	55.1223	0	0	0	0.0300919
Sine oculis-binding protein homolog [OS=Bos taurus]	2	1	1	0	0	0	44.8777	55.1223	0	0	0	0.0300919
CCAAT/enhancer-binding protein beta [OS=Bos taurus]	2	1	1	0	0	0	44.8777	55.1223	0	0	0	0.0300919
acyl-CoA desaturase [OS=Bos taurus]	3	2	1	0	0	0	97.0245	2.97546	0	0	0	0.033968
Parathyroid hormone-related protein [OS=Bos taurus]	1	1	0	0	0	0	100	0	0	0	0	0.00348097
Apolipoprotein C-III [OS=Bos taurus]	1	1	0	0	0	0	100	0	0	0	0	0.000409389
alpha-lactalbumin [OS=Bos taurus]	2	2	0	0	0	0	100	0	0	0	0	0.00142642
Apolipoprotein A-I [OS=Bos taurus]	1	1	0	0	0	0	100	0	0	0	0	0.00181512
Cathepsin L2 [OS=Bos taurus]	1	1	0	0	0	0	100	0	0	0	0	0.0103008
Cathepsin L1 [OS=Bos taurus]	1	1	0	0	0	0	100	0	0	0	0	0.0103008
Fibrinogen alpha chain [OS=Bos taurus]	1	1	0	0	0	0	100	0	0	0	0	0.00111165
Clusterin [OS=Bos taurus]	1	1	0	0	0	0	100	0	0	0	0	0.000131406
transmembrane protein 106A [OS=Bos taurus]	1	1	0	0	0	0	100	0	0	0	0	0.129886
Glyceraldehyde-3-phosphate dehydrogenase, testis-specific [OS=Bos taurus]	1	1	0	0	0	0	100	0	0	0	0	0.0165873
wiskott-Aldrich syndrome protein family member 1 [OS=Bos taurus]	1	1	0	0	0	0	100	0	0	0	0	0.0165873
Steroidogenic factor 1 [OS=Bos taurus]	1	1	0	0	0	0	100	0	0	0	0	0.0165873
radixin [OS=Bos taurus]	1	1	0	0	0	0	100	0	0	0	0	0.0165873
CCAAT/enhancer-binding protein alpha [OS=Bos taurus]	1	1	0	0	0	0	100	0	0	0	0	0.0165873
Apolipoprotein A-II [OS=Bos taurus]	1	1	0	0	0	0	100	0	0	0	0	0.00461176
U6 snRNA-associated Sm-like protein LSm4 [OS=Bos taurus]	1	1	0	0	0	0	100	0	0	0	0	0.056166
Cytochrome c oxidase subunit 7C, mitochondrial [OS=Bos taurus]	1	1	0	0	0	0	100	0	0	0	0	0.0362822
Protein canopy homolog 3 [OS=Bos taurus]	1	1	0	0	0	0	100	0	0	0	0	0.00570859
Spermatogenesis-associated protein 19, mitochondrial [OS=Bos taurus]	1	1	0	0	0	0	100	0	0	0	0	0.00973885
Myoglobin [OS=Bos taurus]	1	1	0	0	0	0	100	0	0	0	0	0.00617419
Endoplasmic reticulum aminopeptidase 2 [OS=Bos taurus]	1	1	0	0	0	0	100	0	0	0	0	0.0237803
Placenta-expressed transcript 1 protein [OS=Bos taurus]	1	1	0	0	0	0	100	0	0	0	0	0.00312312
60s ribosomal protein l38 [OS=Bos taurus]	1	1	0	0	0	0	100	0	0	0	0	0.00125165
Heat shock protein HSP 90-beta [OS=Bos taurus]	1	1	0	0	0	0	100	0	0	0	0	0.00287498
tRNA (adenine(58)-N(1))-methyltransferase non-catalytic subunit TRM6 [OS=Bos taurus]	1	1	0	0	0	0	100	0	0	0	0	0.000567544
Fatty acid synthase [OS=Bos taurus]	1	1	0	0	0	0	100	0	0	0	0	0.00534951
fatty acid desaturase 2 [OS=Bos taurus]	1	1	0	0	0	0	100	0	0	0	0	0.0284824
60S ribosomal protein L13 [OS=Bos taurus]	1	1	0	0	0	0	100	0	0	0	0	0.00772125
Pituitary-specific positive transcription factor 1 [OS=Bos taurus]	1	1	0	0	0	0	100	0	0	0	0	0.0113514
Galactoside 3(4)-L-fucosyltransferase [OS=Bos taurus]	1	1	0	0	0	0	100	0	0	0	0	0.0014746
Cleavage and polyadenylation specificity factor subunit 5 [OS=Bos taurus]	1	1	0	0	0	0	100	0	0	0	0	0.00431243
Melanoma-associated antigen D4 [OS=Bos taurus]	1	1	0	0	0	0	100	0	0	0	0	0.0119226
D site-binding protein [OS=Bos taurus]	1	1	0	0	0	0	100	0	0	0	0	0.00424588

## Sheet: 600MPa15min
Protein	#Total	#AAs(<=10)	#AAs(11-15)	#AAs(16-20)	#AAs(21-30)	#AAs(>30)	%AAs(<=10)	%AAs(11-15)	%AAs(16-20)	%AAs(21-30)	%AAs(>30)	Relative (%) among all proteins
Alpha-S1-casein [OS=Bos taurus]	369	73	93	84	70	49	3.79964	19.7099	8.331	56.8851	11.2744	53.4916
Beta-casein [OS=Bos taurus]	255	27	58	49	98	23	2.64404	6.77803	74.469	14.0518	2.05716	20.7541
alpha-S2-casein [OS=Bos taurus]	260	42	64	43	75	36	12.0919	8.27309	31.5425	30.768	17.3246	14.8031
kappa-casein [OS=Bos taurus]	59	13	9	10	18	9	6.68287	10.3991	55.7122	23.5371	3.66872	0.705158
Glycosylation-dependent cell adhesion molecule 1 [OS=Bos taurus]	54	12	10	15	16	1	10.5797	6.71994	19.7581	62.9337	0.00847488	4.433
lactoperoxidase [OS=Bos taurus]	39	8	8	5	12	6	33.415	14.1909	18.9606	16.0924	17.3412	0.716213
Butyrophilin subfamily 1 member A1 [OS=Bos taurus]	26	1	8	6	9	2	1.00085	15.1548	16.0931	64.9054	2.8458	0.3533
Polymeric immunoglobulin receptor [OS=Bos taurus]	26	2	3	4	2	15	3.37336	2.24585	3.03856	2.70124	88.641	1.16973
Isoform Short of Polymeric immunoglobulin receptor [OS=Bos taurus]	26	2	3	4	2	15	3.37336	2.24585	3.03856	2.70124	88.641	1.16973
beta-lactoglobulin [OS=Bos taurus]	19	3	6	4	6	0	25.4061	14.5376	44.8769	15.1794	0	0.839517
Sodium-dependent phosphate transport protein 2B [OS=Bos taurus]	11	1	1	8	1	0	6.02064	24.3944	68.0393	1.54569	0	0.109579
Fibroblast growth factor-binding protein 1 [OS=Bos taurus]	7	4	3	0	0	0	52.7374	47.2626	0	0	0	0.208288
Lactotransferrin [OS=Bos taurus]	2	1	1	0	0	0	73.8674	26.1326	0	0	0	0.00117195
lipoprotein lipase [OS=Bos taurus]	7	3	3	1	0	0	39.8722	59.4172	0.710615	0	0	0.0419864
Isoform Short of Beta-1,4-galactosyltransferase 1 [OS=Bos taurus]	7	1	6	0	0	0	32.8427	67.1573	0	0	0	0.0336343
Beta-1,4-galactosyltransferase 1 [OS=Bos taurus]	7	1	6	0	0	0	32.8427	67.1573	0	0	0	0.0336343
Osteopontin [OS=Bos taurus]	6	1	3	1	1	0	2.42637	35.7209	32.2598	29.5929	0	0.0479095
Serum albumin [OS=Bos taurus]	6	1	1	3	1	0	0.186214	0.572823	95.7474	3.49358	0	0.100689
pepsin A [OS=Bos taurus]	2	1	1	0	0	0	22.5982	77.4018	0	0	0	0.00625251
Xanthine dehydrogenase/oxidase [OS=Bos taurus]	1	1	0	0	0	0	100	0	0	0	0	0.000197604
FXYD domain-containing ion transport regulator 6 [OS=Bos taurus]	3	3	0	0	0	0	100	0	0	0	0	0.0120113
Isoform 2 of Perilipin-2 [OS=Bos taurus]	7	3	1	2	1	0	30.5867	51.8974	11.0692	6.44669	0	0.058915
perilipin-2 [OS=Bos taurus]	7	3	1	2	1	0	30.5867	51.8974	11.0692	6.44669	0	0.058915
Complement C3 [OS=Bos taurus]	2	1	1	0	0	0	13.0039	86.9961	0	0	0	0.0219471
Serum amyloid A protein [OS=Bos taurus]	5	2	2	1	0	0	12.3342	78.3542	9.31155	0	0	0.0372305
Neural Wiskott-Aldrich syndrome protein [OS=Bos taurus]	3	2	1	0	0	0	50.9764	49.0236	0	0	0	0.0319731
Osteopontin-K [OS=Bos taurus]	2	2	0	0	0	0	100	0	0	0	0	0.00694644
Mucin-15 [OS=Bos taurus]	3	1	2	0	0	0	46.8772	53.1228	0	0	0	0.0181043
Wiskott-Aldrich syndrome protein family member 2 [OS=Bos taurus]	3	2	1	0	0	0	50.9764	49.0236	0	0	0	0.0319731
Growth/differentiation factor 6 [OS=Bos taurus]	3	2	1	0	0	0	50.9764	49.0236	0	0	0	0.0319731
WASH complex subunit 1 [OS=Bos taurus]	3	2	1	0	0	0	50.9764	49.0236	0	0	0	0.0319731
homeobox protein Hox-B4 [OS=Bos taurus]	3	2	1	0	0	0	50.9764	49.0236	0	0	0	0.0319731
Leucine zipper putative tumor suppressor 2 [OS=Bos taurus]	3	2	1	0	0	0	50.9764	49.0236	0	0	0	0.0319731
Survival motor neuron protein [OS=Bos taurus]	2	1	1	0	0	0	45.5795	54.4205	0	0	0	0.0288023
Sine oculis-binding protein homolog [OS=Bos taurus]	2	1	1	0	0	0	45.5795	54.4205	0	0	0	0.0288023
CCAAT/enhancer-binding protein beta [OS=Bos taurus]	2	1	1	0	0	0	45.5795	54.4205	0	0	0	0.0288023
acyl-CoA desaturase [OS=Bos taurus]	3	2	1	0	0	0	96.0229	3.97713	0	0	0	0.033606
Parathyroid hormone-related protein [OS=Bos taurus]	1	1	0	0	0	0	100	0	0	0	0	0.00368937
peptidoglycan recognition protein 1 [OS=Bos taurus]	1	1	0	0	0	0	100	0	0	0	0	8.88563e-05
Plasma serine protease inhibitor [OS=Bos taurus]	1	1	0	0	0	0	100	0	0	0	0	0.00159682
Apolipoprotein C-III [OS=Bos taurus]	1	1	0	0	0	0	100	0	0	0	0	0.000464194
Apolipoprotein A-I [OS=Bos taurus]	1	1	0	0	0	0	100	0	0	0	0	0.0016617
Cathepsin L2 [OS=Bos taurus]	1	1	0	0	0	0	100	0	0	0	0	0.00856298
Cathepsin L1 [OS=Bos taurus]	1	1	0	0	0	0	100	0	0	0	0	0.00856298
Cysteine-rich secretory protein LCCL domain-containing 2 [OS=Bos taurus]	1	1	0	0	0	0	100	0	0	0	0	0.000153142
Fibrinogen alpha chain [OS=Bos taurus]	1	1	0	0	0	0	100	0	0	0	0	0.00117241
Clusterin [OS=Bos taurus]	1	1	0	0	0	0	100	0	0	0	0	0.000284447
transmembrane protein 106A [OS=Bos taurus]	1	1	0	0	0	0	100	0	0	0	0	0.101447
Glyceraldehyde-3-phosphate dehydrogenase, testis-specific [OS=Bos taurus]	1	1	0	0	0	0	100	0	0	0	0	0.0156744
wiskott-Aldrich syndrome protein family member 1 [OS=Bos taurus]	1	1	0	0	0	0	100	0	0	0	0	0.0156744
Steroidogenic factor 1 [OS=Bos taurus]	1	1	0	0	0	0	100	0	0	0	0	0.0156744
radixin [OS=Bos taurus]	1	1	0	0	0	0	100	0	0	0	0	0.0156744
CCAAT/enhancer-binding protein alpha [OS=Bos taurus]	1	1	0	0	0	0	100	0	0	0	0	0.0156744
Apolipoprotein A-II [OS=Bos taurus]	1	1	0	0	0	0	100	0	0	0	0	0.00234625
U6 snRNA-associated Sm-like protein LSm4 [OS=Bos taurus]	1	1	0	0	0	0	100	0	0	0	0	0.10826
Cytochrome c oxidase subunit 7C, mitochondrial [OS=Bos taurus]	1	1	0	0	0	0	100	0	0	0	0	0.0304541
Protein canopy homolog 3 [OS=Bos taurus]	1	1	0	0	0	0	100	0	0	0	0	0.00520096
Spermatogenesis-associated protein 19, mitochondrial [OS=Bos taurus]	1	1	0	0	0	0	100	0	0	0	0	0.00333421
Myoglobin [OS=Bos taurus]	1	1	0	0	0	0	100	0	0	0	0	0.00414847
Endoplasmic reticulum aminopeptidase 2 [OS=Bos taurus]	1	1	0	0	0	0	100	0	0	0	0	0.0135319
Placenta-expressed transcript 1 protein [OS=Bos taurus]	1	1	0	0	0	0	100	0	0	0	0	0.00346476
60s ribosomal protein l38 [OS=Bos taurus]	1	1	0	0	0	0	100	0	0	0	0	0.00177986
Heat shock protein HSP 90-beta [OS=Bos taurus]	1	1	0	0	0	0	100	0	0	0	0	0.00278191
tRNA (adenine(58)-N(1))-methyltransferase non-catalytic subunit TRM6 [OS=Bos taurus]	1	1	0	0	0	0	100	0	0	0	0	0.00116365
Fatty acid synthase [OS=Bos taurus]	1	1	0	0	0	0	100	0	0	0	0	0.00527709
fatty acid desaturase 2 [OS=Bos taurus]	1	1	0	0	0	0	100	0	0	0	0	0.0262426
60S ribosomal protein L13 [OS=Bos taurus]	1	1	0	0	0	0	100	0	0	0	0	0.00612894
Pituitary-specific positive transcription factor 1 [OS=Bos taurus]	1	1	0	0	0	0	100	0	0	0	0	0.00822619
Galactoside 3(4)-L-fucosyltransferase [OS=Bos taurus]	1	1	0	0	0	0	100	0	0	0	0	0.000676591
Cleavage and polyadenylation specificity factor subunit 5 [OS=Bos taurus]	1	1	0	0	0	0	100	0	0	0	0	0.0139841
Melanoma-associated antigen D4 [OS=Bos taurus]	1	1	0	0	0	0	100	0	0	0	0	0.00963361
D site-binding protein [OS=Bos taurus]	1	1	0	0	0	0	100	0	0	0	0	0.00267925
