# Supplementary material for: Gastric Digestion of Milk Proteins in Adult and Elderly: Effect of High-Pressure Processing
Source: Foods. 2021 Apr 6;10(4):786. doi: 10.3390/foods10040786 (PMC8067359; doi:10.3390/foods10040786)
Supplement: Supplementary file 1 [file foods-10-00786-s001.zip › Supplementary S2.xls]

## Sheet: Raw
Protein	#Total	#AAs(<=10)	#AAs(11-15)	#AAs(16-20)	#AAs(21-30)	#AAs(>30)	%AAs(<=10)	%AAs(11-15)	%AAs(16-20)	%AAs(21-30)	%AAs(>30)	Relative (%) among all proteins
Alpha-S1-casein [OS=Bos taurus]	410	75	100	95	82	58	6.48629	26.4885	25.6306	35.0736	6.32099	59.3203
Beta-casein [OS=Bos taurus]	265	27	61	50	100	27	1.64727	10.2859	36.661	48.1454	3.26052	16.1708
alpha-S2-casein [OS=Bos taurus]	266	43	65	46	76	36	20.3078	6.38644	18.8779	46.1411	8.28675	12.5207
kappa-casein [OS=Bos taurus]	95	16	19	16	26	18	51.8434	5.2004	18.0991	17.5257	7.33139	7.91371
Glycosylation-dependent cell adhesion molecule 1 [OS=Bos taurus]	54	12	10	15	16	1	6.00865	7.54917	18.2161	68.1943	0.0317639	1.65277
lactoperoxidase [OS=Bos taurus]	39	8	8	5	12	6	30.8158	16.2807	14.2221	19.8428	18.8387	0.214587
Butyrophilin subfamily 1 member A1 [OS=Bos taurus]	28	1	9	6	10	2	0.622395	16.1441	14.2603	66.1177	2.85537	0.108628
Polymeric immunoglobulin receptor [OS=Bos taurus]	33	2	5	4	4	18	2.58565	9.04281	2.09085	3.61039	82.6703	0.370084
Isoform Short of Polymeric immunoglobulin receptor [OS=Bos taurus]	33	2	5	4	4	18	2.58565	9.04281	2.09085	3.61039	82.6703	0.370084
beta-lactoglobulin [OS=Bos taurus]	18	3	6	4	5	0	3.73745	8.89282	77.1453	10.2245	0	0.144227
Sodium-dependent phosphate transport protein 2B [OS=Bos taurus]	11	1	1	8	1	0	6.84556	25.0501	66.851	1.25333	0	0.0319289
Fibroblast growth factor-binding protein 1 [OS=Bos taurus]	7	4	3	0	0	0	48.0239	51.9761	0	0	0	0.0737445
Lactotransferrin [OS=Bos taurus]	4	2	1	1	0	0	94.769	2.5346	2.69637	0	0	0.0476819
lipoprotein lipase [OS=Bos taurus]	8	3	4	1	0	0	19.0527	50.0177	30.9296	0	0	0.0273701
Isoform Short of Beta-1,4-galactosyltransferase 1 [OS=Bos taurus]	7	1	6	0	0	0	30.7309	69.2691	0	0	0	0.0105819
Beta-1,4-galactosyltransferase 1 [OS=Bos taurus]	7	1	6	0	0	0	30.7309	69.2691	0	0	0	0.0105819
Osteopontin [OS=Bos taurus]	6	1	3	1	1	0	13.3384	49.8594	14.732	22.0702	0	0.028463
Serum albumin [OS=Bos taurus]	8	1	2	4	1	0	0.779557	33.8329	60.6124	4.77513	0	0.167213
pepsin A [OS=Bos taurus]	10	1	6	2	1	0	59.5894	35.2921	3.12277	1.99578	0	0.0619826
Xanthine dehydrogenase/oxidase [OS=Bos taurus]	4	1	1	1	1	0	7.78195	24.5989	26.7063	40.9128	0	0.0185473
FXYD domain-containing ion transport regulator 6 [OS=Bos taurus]	3	3	0	0	0	0	100	0	0	0	0	0.00242404
Isoform 2 of Perilipin-2 [OS=Bos taurus]	7	3	1	2	1	0	23.1992	62.9589	9.99258	3.8493	0	0.0199655
perilipin-2 [OS=Bos taurus]	7	3	1	2	1	0	23.1992	62.9589	9.99258	3.8493	0	0.0199655
Complement C3 [OS=Bos taurus]	2	1	1	0	0	0	17.5251	82.4749	0	0	0	0.00745425
Serum amyloid A protein [OS=Bos taurus]	5	2	2	1	0	0	13.2509	79.1867	7.56242	0	0	0.0109793
Zinc-alpha-2-glycoprotein [OS=Bos taurus]	2	2	0	0	0	0	100	0	0	0	0	0.0261911
Neural Wiskott-Aldrich syndrome protein [OS=Bos taurus]	3	2	1	0	0	0	50.4822	49.5178	0	0	0	0.010356
Isoform Short of Lactadherin [OS=Bos taurus]	2	1	1	0	0	0	74.9731	25.0269	0	0	0	0.0121086
Lactadherin [OS=Bos taurus]	2	1	1	0	0	0	74.9731	25.0269	0	0	0	0.0121086
Osteopontin-K [OS=Bos taurus]	2	2	0	0	0	0	100	0	0	0	0	0.0120634
Mucin-15 [OS=Bos taurus]	3	1	2	0	0	0	43.299	56.701	0	0	0	0.00450665
Wiskott-Aldrich syndrome protein family member 2 [OS=Bos taurus]	3	2	1	0	0	0	50.4822	49.5178	0	0	0	0.010356
Growth/differentiation factor 6 [OS=Bos taurus]	3	2	1	0	0	0	50.4822	49.5178	0	0	0	0.010356
WASH complex subunit 1 [OS=Bos taurus]	3	2	1	0	0	0	50.4822	49.5178	0	0	0	0.010356
homeobox protein Hox-B4 [OS=Bos taurus]	3	2	1	0	0	0	50.4822	49.5178	0	0	0	0.010356
Leucine zipper putative tumor suppressor 2 [OS=Bos taurus]	3	2	1	0	0	0	50.4822	49.5178	0	0	0	0.010356
Survival motor neuron protein [OS=Bos taurus]	2	1	1	0	0	0	46.1239	53.8761	0	0	0	0.00951827
Sine oculis-binding protein homolog [OS=Bos taurus]	2	1	1	0	0	0	46.1239	53.8761	0	0	0	0.00951827
CCAAT/enhancer-binding protein beta [OS=Bos taurus]	2	1	1	0	0	0	46.1239	53.8761	0	0	0	0.00951827
Beta-2-microglobulin [OS=Bos taurus]	1	1	0	0	0	0	100	0	0	0	0	0.0044853
acyl-CoA desaturase [OS=Bos taurus]	3	2	1	0	0	0	96.7184	3.28161	0	0	0	0.00876832
Parathyroid hormone-related protein [OS=Bos taurus]	1	1	0	0	0	0	100	0	0	0	0	0.000872222
Fibrinogen beta chain [OS=Bos taurus]	1	1	0	0	0	0	100	0	0	0	0	0.00282946
peptidoglycan recognition protein 1 [OS=Bos taurus]	1	1	0	0	0	0	100	0	0	0	0	0.000774517
Plasma serine protease inhibitor [OS=Bos taurus]	1	1	0	0	0	0	100	0	0	0	0	0.000981176
Collagen alpha-2(I) chain [OS=Bos taurus]	3	2	1	0	0	0	62.4918	37.5082	0	0	0	0.00133219
Apolipoprotein C-III [OS=Bos taurus]	1	1	0	0	0	0	100	0	0	0	0	0.000175355
alpha-lactalbumin [OS=Bos taurus]	3	2	1	0	0	0	93.9079	6.09214	0	0	0	0.12867
Apolipoprotein A-IV [OS=Bos taurus]	1	1	0	0	0	0	100	0	0	0	0	0.000225987
Apolipoprotein A-I [OS=Bos taurus]	1	1	0	0	0	0	100	0	0	0	0	1.51456e-05
Collagen alpha-1(III) chain [OS=Bos taurus]	2	2	0	0	0	0	100	0	0	0	0	0.00809049
Cathepsin L2 [OS=Bos taurus]	1	1	0	0	0	0	100	0	0	0	0	0.00200446
Cathepsin L1 [OS=Bos taurus]	1	1	0	0	0	0	100	0	0	0	0	0.00200446
Cysteine-rich secretory protein LCCL domain-containing 2 [OS=Bos taurus]	1	1	0	0	0	0	100	0	0	0	0	0.00151898
Fibrinogen alpha chain [OS=Bos taurus]	1	1	0	0	0	0	100	0	0	0	0	0.000432306
Clusterin [OS=Bos taurus]	1	1	0	0	0	0	100	0	0	0	0	0.00408338
Calumenin [OS=Bos taurus]	1	1	0	0	0	0	100	0	0	0	0	0.00641322
transmembrane protein 106A [OS=Bos taurus]	1	1	0	0	0	0	100	0	0	0	0	0.0421235
Glyceraldehyde-3-phosphate dehydrogenase, testis-specific [OS=Bos taurus]	1	1	0	0	0	0	100	0	0	0	0	0.00512808
wiskott-Aldrich syndrome protein family member 1 [OS=Bos taurus]	1	1	0	0	0	0	100	0	0	0	0	0.00512808
Steroidogenic factor 1 [OS=Bos taurus]	1	1	0	0	0	0	100	0	0	0	0	0.00512808
radixin [OS=Bos taurus]	1	1	0	0	0	0	100	0	0	0	0	0.00512808
CCAAT/enhancer-binding protein alpha [OS=Bos taurus]	1	1	0	0	0	0	100	0	0	0	0	0.00512808
Collagen alpha-1(I) chain [OS=Bos taurus]	2	1	1	0	0	0	40.5751	59.4249	0	0	0	0.0047135
Apolipoprotein A-II [OS=Bos taurus]	1	1	0	0	0	0	100	0	0	0	0	0.000472863
U6 snRNA-associated Sm-like protein LSm4 [OS=Bos taurus]	1	1	0	0	0	0	100	0	0	0	0	0.0201806
Phosducin-like protein 2 [OS=Bos taurus]	1	1	0	0	0	0	100	0	0	0	0	0.00882909
histone H3.2 [OS=Bos taurus]	2	2	0	0	0	0	100	0	0	0	0	0.0014774
Histone H3.3C-like [OS=Bos taurus]	2	2	0	0	0	0	100	0	0	0	0	0.0014774
Histone H3.3C [OS=Bos taurus]	2	2	0	0	0	0	100	0	0	0	0	0.0014774
histone H3.3 [OS=Bos taurus]	2	2	0	0	0	0	100	0	0	0	0	0.0014774
Histone H3.1 [OS=Bos taurus]	2	2	0	0	0	0	100	0	0	0	0	0.0014774
Brain-specific angiogenesis inhibitor 1-associated protein 2-like protein 2 [OS=Bos taurus]	1	1	0	0	0	0	100	0	0	0	0	0.00978046
Cytochrome c oxidase subunit 7C, mitochondrial [OS=Bos taurus]	1	1	0	0	0	0	100	0	0	0	0	0.013694
Protein canopy homolog 3 [OS=Bos taurus]	1	1	0	0	0	0	100	0	0	0	0	0.0016437
Spermatogenesis-associated protein 19, mitochondrial [OS=Bos taurus]	1	1	0	0	0	0	100	0	0	0	0	0.00211623
Myoglobin [OS=Bos taurus]	1	1	0	0	0	0	100	0	0	0	0	0.00309935
Endoplasmic reticulum aminopeptidase 2 [OS=Bos taurus]	1	1	0	0	0	0	100	0	0	0	0	0.00406153
Placenta-expressed transcript 1 protein [OS=Bos taurus]	1	1	0	0	0	0	100	0	0	0	0	0.114757
Sorbitol dehydrogenase [OS=Bos taurus]	1	1	0	0	0	0	100	0	0	0	0	0.00699556
60s ribosomal protein l38 [OS=Bos taurus]	1	1	0	0	0	0	100	0	0	0	0	0.00046359
Folate receptor alpha [OS=Bos taurus]	1	1	0	0	0	0	100	0	0	0	0	0.00182551
Proline/serine-rich coiled-coil protein 1 [OS=Bos taurus]	1	1	0	0	0	0	100	0	0	0	0	0.00295352
Heat shock protein HSP 90-beta [OS=Bos taurus]	1	1	0	0	0	0	100	0	0	0	0	0.000862532
28S ribosomal protein S34, mitochondrial [OS=Bos taurus]	1	1	0	0	0	0	100	0	0	0	0	0.0073789
tRNA (adenine(58)-N(1))-methyltransferase non-catalytic subunit TRM6 [OS=Bos taurus]	1	1	0	0	0	0	100	0	0	0	0	0.00139989
Prothrombin [OS=Bos taurus]	1	1	0	0	0	0	100	0	0	0	0	0.000476893
Uncharacterized protein CXorf66 homolog [OS=Bos taurus]	1	1	0	0	0	0	100	0	0	0	0	0.00715245
Fatty acid synthase [OS=Bos taurus]	1	1	0	0	0	0	100	0	0	0	0	0.0013817
Sesquipedalian-2 [OS=Bos taurus]	1	1	0	0	0	0	100	0	0	0	0	0.00149328
fatty acid desaturase 2 [OS=Bos taurus]	1	1	0	0	0	0	100	0	0	0	0	0.0086542
60S ribosomal protein L13 [OS=Bos taurus]	1	1	0	0	0	0	100	0	0	0	0	0.00207853
Uncharacterized protein C11orf91 homolog [OS=Bos taurus]	1	1	0	0	0	0	100	0	0	0	0	0.00136546
Dystroglycan [OS=Bos taurus]	1	1	0	0	0	0	100	0	0	0	0	0.00128388
Pituitary-specific positive transcription factor 1 [OS=Bos taurus]	1	1	0	0	0	0	100	0	0	0	0	0.00301419
Galactoside 3(4)-L-fucosyltransferase [OS=Bos taurus]	1	1	0	0	0	0	100	0	0	0	0	0.000871749
Cleavage and polyadenylation specificity factor subunit 5 [OS=Bos taurus]	1	1	0	0	0	0	100	0	0	0	0	0.00191403
thyroglobulin [OS=Bos taurus]	1	1	0	0	0	0	100	0	0	0	0	0.00139826
glucosylceramidase [OS=Bos taurus]	1	1	0	0	0	0	100	0	0	0	0	0.00139826
26S proteasome non-ATPase regulatory subunit 4 [OS=Bos taurus]	1	1	0	0	0	0	100	0	0	0	0	0.00273292
Melanoma-associated antigen D4 [OS=Bos taurus]	1	1	0	0	0	0	100	0	0	0	0	0.0152652
cholinesterase [OS=Bos taurus]	1	1	0	0	0	0	100	0	0	0	0	0.00554948
transcription factor jun-B [OS=Bos taurus]	1	1	0	0	0	0	100	0	0	0	0	0.00231154
Protein FAM131B [OS=Bos taurus]	1	1	0	0	0	0	100	0	0	0	0	0.00276953
Pulmonary surfactant-associated protein D [OS=Bos taurus]	1	1	0	0	0	0	100	0	0	0	0	0.00132774
D site-binding protein [OS=Bos taurus]	1	1	0	0	0	0	100	0	0	0	0	0.0010637

## Sheet: 400MPa
Protein	#Total	#AAs(<=10)	#AAs(11-15)	#AAs(16-20)	#AAs(21-30)	#AAs(>30)	%AAs(<=10)	%AAs(11-15)	%AAs(16-20)	%AAs(21-30)	%AAs(>30)	Relative (%) among all proteins
Alpha-S1-casein [OS=Bos taurus]	410	75	100	95	82	58	5.82327	22.6402	22.8406	43.6254	5.07052	62.266
Beta-casein [OS=Bos taurus]	265	27	61	50	100	27	1.64151	6.88688	57.344	31.5562	2.57148	12.8119
alpha-S2-casein [OS=Bos taurus]	266	43	65	46	76	36	21.2816	8.00391	18.2139	43.4639	9.03664	11.719
kappa-casein [OS=Bos taurus]	95	16	19	16	26	18	36.454	3.68149	29.7535	22.8189	7.29203	6.76901
Glycosylation-dependent cell adhesion molecule 1 [OS=Bos taurus]	54	12	10	15	16	1	7.51451	6.59702	18.9417	66.9243	0.0224878	1.68751
lactoperoxidase [OS=Bos taurus]	39	8	8	5	12	6	30.3556	11.4527	15.1006	15.0023	28.0888	0.275573
Butyrophilin subfamily 1 member A1 [OS=Bos taurus]	28	1	9	6	10	2	0.911854	13.088	17.1072	66.961	1.93186	0.115484
Polymeric immunoglobulin receptor [OS=Bos taurus]	33	2	5	4	4	18	2.90633	9.6332	2.01204	3.09476	82.3537	0.444091
Isoform Short of Polymeric immunoglobulin receptor [OS=Bos taurus]	33	2	5	4	4	18	2.90633	9.6332	2.01204	3.09476	82.3537	0.444091
beta-lactoglobulin [OS=Bos taurus]	19	3	6	4	6	0	4.269	4.34411	85.5587	5.82815	0	2.22889
Sodium-dependent phosphate transport protein 2B [OS=Bos taurus]	11	1	1	8	1	0	6.89942	25.6568	66.5918	0.852075	0	0.0351714
Fibroblast growth factor-binding protein 1 [OS=Bos taurus]	7	4	3	0	0	0	50.338	49.662	0	0	0	0.0829757
Lactotransferrin [OS=Bos taurus]	4	2	1	1	0	0	87.8912	9.97794	2.1309	0	0	0.0406989
lipoprotein lipase [OS=Bos taurus]	8	3	4	1	0	0	26.2709	58.0004	15.7287	0	0	0.0189706
Isoform Short of Beta-1,4-galactosyltransferase 1 [OS=Bos taurus]	7	1	6	0	0	0	37.165	62.835	0	0	0	0.0101427
Beta-1,4-galactosyltransferase 1 [OS=Bos taurus]	7	1	6	0	0	0	37.165	62.835	0	0	0	0.0101427
Osteopontin [OS=Bos taurus]	6	1	3	1	1	0	6.57616	32.4712	24.0221	36.9305	0	0.019737
Serum albumin [OS=Bos taurus]	8	1	2	4	1	0	0.0566283	5.24574	89.3982	5.29944	0	0.170435
pepsin A [OS=Bos taurus]	10	1	6	2	1	0	37.9046	58.7475	1.65048	1.69738	0	0.138706
Xanthine dehydrogenase/oxidase [OS=Bos taurus]	4	1	1	1	1	0	8.01177	8.57534	33.382	50.0309	0	0.0196371
FXYD domain-containing ion transport regulator 6 [OS=Bos taurus]	3	3	0	0	0	0	100	0	0	0	0	0.00352125
Isoform 2 of Perilipin-2 [OS=Bos taurus]	7	3	1	2	1	0	22.7828	65.5696	9.24632	2.40131	0	0.023312
perilipin-2 [OS=Bos taurus]	7	3	1	2	1	0	22.7828	65.5696	9.24632	2.40131	0	0.023312
Complement C3 [OS=Bos taurus]	2	1	1	0	0	0	8.5418	91.4582	0	0	0	0.0151012
Serum amyloid A protein [OS=Bos taurus]	5	2	2	1	0	0	14.3401	82.434	3.22591	0	0	0.0110982
Zinc-alpha-2-glycoprotein [OS=Bos taurus]	2	2	0	0	0	0	100	0	0	0	0	0.0303155
Neural Wiskott-Aldrich syndrome protein [OS=Bos taurus]	3	2	1	0	0	0	52.2585	47.7415	0	0	0	0.0118235
Isoform Short of Lactadherin [OS=Bos taurus]	2	1	1	0	0	0	82.156	17.844	0	0	0	0.00500626
Lactadherin [OS=Bos taurus]	2	1	1	0	0	0	82.156	17.844	0	0	0	0.00500626
Osteopontin-K [OS=Bos taurus]	2	2	0	0	0	0	100	0	0	0	0	0.003499
Mucin-15 [OS=Bos taurus]	3	1	2	0	0	0	40.6518	59.3482	0	0	0	0.00505418
Wiskott-Aldrich syndrome protein family member 2 [OS=Bos taurus]	3	2	1	0	0	0	52.2585	47.7415	0	0	0	0.0118235
Growth/differentiation factor 6 [OS=Bos taurus]	3	2	1	0	0	0	52.2585	47.7415	0	0	0	0.0118235
WASH complex subunit 1 [OS=Bos taurus]	3	2	1	0	0	0	52.2585	47.7415	0	0	0	0.0118235
homeobox protein Hox-B4 [OS=Bos taurus]	3	2	1	0	0	0	52.2585	47.7415	0	0	0	0.0118235
Leucine zipper putative tumor suppressor 2 [OS=Bos taurus]	3	2	1	0	0	0	52.2585	47.7415	0	0	0	0.0118235
Survival motor neuron protein [OS=Bos taurus]	2	1	1	0	0	0	47.0731	52.9269	0	0	0	0.0106652
Sine oculis-binding protein homolog [OS=Bos taurus]	2	1	1	0	0	0	47.0731	52.9269	0	0	0	0.0106652
CCAAT/enhancer-binding protein beta [OS=Bos taurus]	2	1	1	0	0	0	47.0731	52.9269	0	0	0	0.0106652
Beta-2-microglobulin [OS=Bos taurus]	1	1	0	0	0	0	100	0	0	0	0	0.00179611
acyl-CoA desaturase [OS=Bos taurus]	3	2	1	0	0	0	96.7228	3.2772	0	0	0	0.0123446
Parathyroid hormone-related protein [OS=Bos taurus]	1	1	0	0	0	0	100	0	0	0	0	0.00081909
Fibrinogen beta chain [OS=Bos taurus]	1	1	0	0	0	0	100	0	0	0	0	0.00495694
peptidoglycan recognition protein 1 [OS=Bos taurus]	1	1	0	0	0	0	100	0	0	0	0	0.000491913
Plasma serine protease inhibitor [OS=Bos taurus]	1	1	0	0	0	0	100	0	0	0	0	0.000915252
Collagen alpha-2(I) chain [OS=Bos taurus]	3	2	1	0	0	0	66.2478	33.7522	0	0	0	0.00193271
Apolipoprotein C-III [OS=Bos taurus]	1	1	0	0	0	0	100	0	0	0	0	6.77006e-05
alpha-lactalbumin [OS=Bos taurus]	3	2	1	0	0	0	86.3787	13.6213	0	0	0	0.0497631
Apolipoprotein A-IV [OS=Bos taurus]	1	1	0	0	0	0	100	0	0	0	0	0.000874469
Apolipoprotein A-I [OS=Bos taurus]	1	1	0	0	0	0	100	0	0	0	0	0.000232457
Collagen alpha-1(III) chain [OS=Bos taurus]	2	2	0	0	0	0	100	0	0	0	0	0.00960408
Cathepsin L2 [OS=Bos taurus]	1	1	0	0	0	0	100	0	0	0	0	0.00329438
Cathepsin L1 [OS=Bos taurus]	1	1	0	0	0	0	100	0	0	0	0	0.00329438
Cysteine-rich secretory protein LCCL domain-containing 2 [OS=Bos taurus]	1	1	0	0	0	0	100	0	0	0	0	0.000417741
Fibrinogen alpha chain [OS=Bos taurus]	1	1	0	0	0	0	100	0	0	0	0	0.000469969
Clusterin [OS=Bos taurus]	1	1	0	0	0	0	100	0	0	0	0	0.00381285
Calumenin [OS=Bos taurus]	1	1	0	0	0	0	100	0	0	0	0	0.00763762
transmembrane protein 106A [OS=Bos taurus]	1	1	0	0	0	0	100	0	0	0	0	0.0418674
Glyceraldehyde-3-phosphate dehydrogenase, testis-specific [OS=Bos taurus]	1	1	0	0	0	0	100	0	0	0	0	0.00564473
wiskott-Aldrich syndrome protein family member 1 [OS=Bos taurus]	1	1	0	0	0	0	100	0	0	0	0	0.00564473
Steroidogenic factor 1 [OS=Bos taurus]	1	1	0	0	0	0	100	0	0	0	0	0.00564473
radixin [OS=Bos taurus]	1	1	0	0	0	0	100	0	0	0	0	0.00564473
CCAAT/enhancer-binding protein alpha [OS=Bos taurus]	1	1	0	0	0	0	100	0	0	0	0	0.00564473
Collagen alpha-1(I) chain [OS=Bos taurus]	2	1	1	0	0	0	44.24	55.76	0	0	0	0.00581501
Apolipoprotein A-II [OS=Bos taurus]	1	1	0	0	0	0	100	0	0	0	0	0.000307984
U6 snRNA-associated Sm-like protein LSm4 [OS=Bos taurus]	1	1	0	0	0	0	100	0	0	0	0	0.0269572
Phosducin-like protein 2 [OS=Bos taurus]	1	1	0	0	0	0	100	0	0	0	0	0.00216276
histone H3.2 [OS=Bos taurus]	2	2	0	0	0	0	100	0	0	0	0	0.00178601
Histone H3.3C-like [OS=Bos taurus]	2	2	0	0	0	0	100	0	0	0	0	0.00178601
Histone H3.3C [OS=Bos taurus]	2	2	0	0	0	0	100	0	0	0	0	0.00178601
histone H3.3 [OS=Bos taurus]	2	2	0	0	0	0	100	0	0	0	0	0.00178601
Histone H3.1 [OS=Bos taurus]	2	2	0	0	0	0	100	0	0	0	0	0.00178601
Brain-specific angiogenesis inhibitor 1-associated protein 2-like protein 2 [OS=Bos taurus]	1	1	0	0	0	0	100	0	0	0	0	0.0108808
Cytochrome c oxidase subunit 7C, mitochondrial [OS=Bos taurus]	1	1	0	0	0	0	100	0	0	0	0	0.0125019
Protein canopy homolog 3 [OS=Bos taurus]	1	1	0	0	0	0	100	0	0	0	0	0.00186647
Spermatogenesis-associated protein 19, mitochondrial [OS=Bos taurus]	1	1	0	0	0	0	100	0	0	0	0	0.00142363
Myoglobin [OS=Bos taurus]	1	1	0	0	0	0	100	0	0	0	0	0.00162044
Endoplasmic reticulum aminopeptidase 2 [OS=Bos taurus]	1	1	0	0	0	0	100	0	0	0	0	0.00446985
Placenta-expressed transcript 1 protein [OS=Bos taurus]	1	1	0	0	0	0	100	0	0	0	0	0.102141
Sorbitol dehydrogenase [OS=Bos taurus]	1	1	0	0	0	0	100	0	0	0	0	0.00815012
60s ribosomal protein l38 [OS=Bos taurus]	1	1	0	0	0	0	100	0	0	0	0	0.000598438
Folate receptor alpha [OS=Bos taurus]	1	1	0	0	0	0	100	0	0	0	0	0.0020981
Proline/serine-rich coiled-coil protein 1 [OS=Bos taurus]	1	1	0	0	0	0	100	0	0	0	0	0.00402385
Heat shock protein HSP 90-beta [OS=Bos taurus]	1	1	0	0	0	0	100	0	0	0	0	0.000976714
28S ribosomal protein S34, mitochondrial [OS=Bos taurus]	1	1	0	0	0	0	100	0	0	0	0	0.00821438
tRNA (adenine(58)-N(1))-methyltransferase non-catalytic subunit TRM6 [OS=Bos taurus]	1	1	0	0	0	0	100	0	0	0	0	0.00106387
Prothrombin [OS=Bos taurus]	1	1	0	0	0	0	100	0	0	0	0	0.001096
Uncharacterized protein CXorf66 homolog [OS=Bos taurus]	1	1	0	0	0	0	100	0	0	0	0	0.00854051
Fatty acid synthase [OS=Bos taurus]	1	1	0	0	0	0	100	0	0	0	0	0.00164614
Sesquipedalian-2 [OS=Bos taurus]	1	1	0	0	0	0	100	0	0	0	0	0.00187793
fatty acid desaturase 2 [OS=Bos taurus]	1	1	0	0	0	0	100	0	0	0	0	0.010315
60S ribosomal protein L13 [OS=Bos taurus]	1	1	0	0	0	0	100	0	0	0	0	0.00229735
Uncharacterized protein C11orf91 homolog [OS=Bos taurus]	1	1	0	0	0	0	100	0	0	0	0	0.00170682
Dystroglycan [OS=Bos taurus]	1	1	0	0	0	0	100	0	0	0	0	0.00177292
Pituitary-specific positive transcription factor 1 [OS=Bos taurus]	1	1	0	0	0	0	100	0	0	0	0	0.00296919
Galactoside 3(4)-L-fucosyltransferase [OS=Bos taurus]	1	1	0	0	0	0	100	0	0	0	0	0.000944768
Cleavage and polyadenylation specificity factor subunit 5 [OS=Bos taurus]	1	1	0	0	0	0	100	0	0	0	0	0.0025221
thyroglobulin [OS=Bos taurus]	1	1	0	0	0	0	100	0	0	0	0	0.00162186
glucosylceramidase [OS=Bos taurus]	1	1	0	0	0	0	100	0	0	0	0	0.00162186
26S proteasome non-ATPase regulatory subunit 4 [OS=Bos taurus]	1	1	0	0	0	0	100	0	0	0	0	0.00294875
Melanoma-associated antigen D4 [OS=Bos taurus]	1	1	0	0	0	0	100	0	0	0	0	0.0284388
cholinesterase [OS=Bos taurus]	1	1	0	0	0	0	100	0	0	0	0	0.00724418
transcription factor jun-B [OS=Bos taurus]	1	1	0	0	0	0	100	0	0	0	0	0.00297213
Protein FAM131B [OS=Bos taurus]	1	1	0	0	0	0	100	0	0	0	0	0.00345565
Pulmonary surfactant-associated protein D [OS=Bos taurus]	1	1	0	0	0	0	100	0	0	0	0	0.00155677
D site-binding protein [OS=Bos taurus]	1	1	0	0	0	0	100	0	0	0	0	0.00116365

## Sheet: 600MPa5min
Protein	#Total	#AAs(<=10)	#AAs(11-15)	#AAs(16-20)	#AAs(21-30)	#AAs(>30)	%AAs(<=10)	%AAs(11-15)	%AAs(16-20)	%AAs(21-30)	%AAs(>30)	Relative (%) among all proteins
Alpha-S1-casein [OS=Bos taurus]	410	75	100	95	82	58	5.22507	16.9921	17.5757	49.9897	10.2175	61.8093
Beta-casein [OS=Bos taurus]	265	27	61	50	100	27	3.27193	10.489	59.6423	22.3599	4.23688	10.1218
alpha-S2-casein [OS=Bos taurus]	266	43	65	46	76	36	18.7172	5.53212	26.3709	36.0869	13.2929	13.6491
kappa-casein [OS=Bos taurus]	95	16	19	16	26	18	20.5817	3.0816	38.6089	30.0923	7.63558	4.48167
Glycosylation-dependent cell adhesion molecule 1 [OS=Bos taurus]	54	12	10	15	16	1	7.78607	5.44277	20.6017	66.152	0.0175343	3.06073
lactoperoxidase [OS=Bos taurus]	39	8	8	5	12	6	32.6642	12.3957	19.8794	17.767	17.2936	0.497486
Butyrophilin subfamily 1 member A1 [OS=Bos taurus]	28	1	9	6	10	2	0.983606	13.8477	16.0873	66.0807	3.00069	0.238267
Polymeric immunoglobulin receptor [OS=Bos taurus]	33	2	5	4	4	18	3.53253	4.71416	2.22743	2.79085	86.735	0.8143
Isoform Short of Polymeric immunoglobulin receptor [OS=Bos taurus]	33	2	5	4	4	18	3.53253	4.71416	2.22743	2.79085	86.735	0.8143
beta-lactoglobulin [OS=Bos taurus]	19	3	6	4	6	0	7.46213	4.82932	83.3349	4.37368	0	2.50096
Sodium-dependent phosphate transport protein 2B [OS=Bos taurus]	11	1	1	8	1	0	6.94832	24.788	67.3656	0.898063	0	0.0728515
Fibroblast growth factor-binding protein 1 [OS=Bos taurus]	7	4	3	0	0	0	46.5706	53.4294	0	0	0	0.160254
Lactotransferrin [OS=Bos taurus]	4	2	1	1	0	0	87.5934	9.1846	3.22199	0	0	0.0308969
lipoprotein lipase [OS=Bos taurus]	8	3	4	1	0	0	37.8959	57.545	4.55911	0	0	0.0260278
Isoform Short of Beta-1,4-galactosyltransferase 1 [OS=Bos taurus]	7	1	6	0	0	0	34.956	65.044	0	0	0	0.0229238
Beta-1,4-galactosyltransferase 1 [OS=Bos taurus]	7	1	6	0	0	0	34.956	65.044	0	0	0	0.0229238
Osteopontin [OS=Bos taurus]	6	1	3	1	1	0	4.95211	42.2566	40.5337	12.2576	0	0.0227139
Serum albumin [OS=Bos taurus]	8	1	2	4	1	0	0.120135	3.67739	87.815	8.38747	0	0.109093
pepsin A [OS=Bos taurus]	10	1	6	2	1	0	27.9256	67.5377	2.26822	2.26845	0	0.463043
Xanthine dehydrogenase/oxidase [OS=Bos taurus]	4	1	1	1	1	0	9.61103	6.67361	34.2112	49.5041	0	0.0144073
FXYD domain-containing ion transport regulator 6 [OS=Bos taurus]	3	3	0	0	0	0	100	0	0	0	0	0.00509728
Isoform 2 of Perilipin-2 [OS=Bos taurus]	7	3	1	2	1	0	24.9931	59.8691	10.0806	5.05719	0	0.0436735
perilipin-2 [OS=Bos taurus]	7	3	1	2	1	0	24.9931	59.8691	10.0806	5.05719	0	0.0436735
Complement C3 [OS=Bos taurus]	2	1	1	0	0	0	12.2268	87.7732	0	0	0	0.0181841
Serum amyloid A protein [OS=Bos taurus]	5	2	2	1	0	0	13.9802	81.9744	4.04548	0	0	0.0228904
Zinc-alpha-2-glycoprotein [OS=Bos taurus]	2	2	0	0	0	0	100	0	0	0	0	0.0216423
Neural Wiskott-Aldrich syndrome protein [OS=Bos taurus]	3	2	1	0	0	0	51.5643	48.4357	0	0	0	0.0243473
Isoform Short of Lactadherin [OS=Bos taurus]	2	1	1	0	0	0	82.7655	17.2345	0	0	0	0.00173577
Lactadherin [OS=Bos taurus]	2	1	1	0	0	0	82.7655	17.2345	0	0	0	0.00173577
Osteopontin-K [OS=Bos taurus]	2	2	0	0	0	0	100	0	0	0	0	0.00481054
Mucin-15 [OS=Bos taurus]	3	1	2	0	0	0	38.0749	61.9251	0	0	0	0.0102504
Wiskott-Aldrich syndrome protein family member 2 [OS=Bos taurus]	3	2	1	0	0	0	51.5643	48.4357	0	0	0	0.0243473
Growth/differentiation factor 6 [OS=Bos taurus]	3	2	1	0	0	0	51.5643	48.4357	0	0	0	0.0243473
WASH complex subunit 1 [OS=Bos taurus]	3	2	1	0	0	0	51.5643	48.4357	0	0	0	0.0243473
homeobox protein Hox-B4 [OS=Bos taurus]	3	2	1	0	0	0	51.5643	48.4357	0	0	0	0.0243473
Leucine zipper putative tumor suppressor 2 [OS=Bos taurus]	3	2	1	0	0	0	51.5643	48.4357	0	0	0	0.0243473
Survival motor neuron protein [OS=Bos taurus]	2	1	1	0	0	0	46.6472	53.3528	0	0	0	0.0221034
Sine oculis-binding protein homolog [OS=Bos taurus]	2	1	1	0	0	0	46.6472	53.3528	0	0	0	0.0221034
CCAAT/enhancer-binding protein beta [OS=Bos taurus]	2	1	1	0	0	0	46.6472	53.3528	0	0	0	0.0221034
Beta-2-microglobulin [OS=Bos taurus]	1	1	0	0	0	0	100	0	0	0	0	0.000341804
acyl-CoA desaturase [OS=Bos taurus]	3	2	1	0	0	0	97.2848	2.71515	0	0	0	0.0247939
Parathyroid hormone-related protein [OS=Bos taurus]	1	1	0	0	0	0	100	0	0	0	0	0.00226637
Fibrinogen beta chain [OS=Bos taurus]	1	1	0	0	0	0	100	0	0	0	0	0.00333754
peptidoglycan recognition protein 1 [OS=Bos taurus]	1	1	0	0	0	0	100	0	0	0	0	0.000185885
Plasma serine protease inhibitor [OS=Bos taurus]	1	1	0	0	0	0	100	0	0	0	0	0.00224612
Collagen alpha-2(I) chain [OS=Bos taurus]	3	2	1	0	0	0	65.7676	34.2324	0	0	0	0.00383859
Apolipoprotein C-III [OS=Bos taurus]	1	1	0	0	0	0	100	0	0	0	0	0.000490702
alpha-lactalbumin [OS=Bos taurus]	3	2	1	0	0	0	91.3903	8.6097	0	0	0	0.0261412
Apolipoprotein A-IV [OS=Bos taurus]	1	1	0	0	0	0	100	0	0	0	0	0.00120176
Apolipoprotein A-I [OS=Bos taurus]	1	1	0	0	0	0	100	0	0	0	0	0.000312
Collagen alpha-1(III) chain [OS=Bos taurus]	2	2	0	0	0	0	100	0	0	0	0	0.0201917
Cathepsin L2 [OS=Bos taurus]	1	1	0	0	0	0	100	0	0	0	0	0.00538018
Cathepsin L1 [OS=Bos taurus]	1	1	0	0	0	0	100	0	0	0	0	0.00538018
Cysteine-rich secretory protein LCCL domain-containing 2 [OS=Bos taurus]	1	1	0	0	0	0	100	0	0	0	0	0.00564965
Fibrinogen alpha chain [OS=Bos taurus]	1	1	0	0	0	0	100	0	0	0	0	0.000781426
Clusterin [OS=Bos taurus]	1	1	0	0	0	0	100	0	0	0	0	0.00234144
Calumenin [OS=Bos taurus]	1	1	0	0	0	0	100	0	0	0	0	0.015098
transmembrane protein 106A [OS=Bos taurus]	1	1	0	0	0	0	100	0	0	0	0	0.0721843
Glyceraldehyde-3-phosphate dehydrogenase, testis-specific [OS=Bos taurus]	1	1	0	0	0	0	100	0	0	0	0	0.0117928
wiskott-Aldrich syndrome protein family member 1 [OS=Bos taurus]	1	1	0	0	0	0	100	0	0	0	0	0.0117928
Steroidogenic factor 1 [OS=Bos taurus]	1	1	0	0	0	0	100	0	0	0	0	0.0117928
radixin [OS=Bos taurus]	1	1	0	0	0	0	100	0	0	0	0	0.0117928
CCAAT/enhancer-binding protein alpha [OS=Bos taurus]	1	1	0	0	0	0	100	0	0	0	0	0.0117928
Collagen alpha-1(I) chain [OS=Bos taurus]	2	1	1	0	0	0	44.4017	55.5983	0	0	0	0.0117349
Apolipoprotein A-II [OS=Bos taurus]	1	1	0	0	0	0	100	0	0	0	0	0.00187817
U6 snRNA-associated Sm-like protein LSm4 [OS=Bos taurus]	1	1	0	0	0	0	100	0	0	0	0	0.0506977
Phosducin-like protein 2 [OS=Bos taurus]	1	1	0	0	0	0	100	0	0	0	0	0.0011594
histone H3.2 [OS=Bos taurus]	2	2	0	0	0	0	100	0	0	0	0	0.00390508
Histone H3.3C-like [OS=Bos taurus]	2	2	0	0	0	0	100	0	0	0	0	0.00390508
Histone H3.3C [OS=Bos taurus]	2	2	0	0	0	0	100	0	0	0	0	0.00390508
histone H3.3 [OS=Bos taurus]	2	2	0	0	0	0	100	0	0	0	0	0.00390508
Histone H3.1 [OS=Bos taurus]	2	2	0	0	0	0	100	0	0	0	0	0.00390508
Brain-specific angiogenesis inhibitor 1-associated protein 2-like protein 2 [OS=Bos taurus]	1	1	0	0	0	0	100	0	0	0	0	0.0220028
Cytochrome c oxidase subunit 7C, mitochondrial [OS=Bos taurus]	1	1	0	0	0	0	100	0	0	0	0	0.0228021
Protein canopy homolog 3 [OS=Bos taurus]	1	1	0	0	0	0	100	0	0	0	0	0.00390796
Spermatogenesis-associated protein 19, mitochondrial [OS=Bos taurus]	1	1	0	0	0	0	100	0	0	0	0	0.00354931
Myoglobin [OS=Bos taurus]	1	1	0	0	0	0	100	0	0	0	0	0.00432589
Endoplasmic reticulum aminopeptidase 2 [OS=Bos taurus]	1	1	0	0	0	0	100	0	0	0	0	0.00990208
Placenta-expressed transcript 1 protein [OS=Bos taurus]	1	1	0	0	0	0	100	0	0	0	0	0.0999647
Sorbitol dehydrogenase [OS=Bos taurus]	1	1	0	0	0	0	100	0	0	0	0	0.015646
60s ribosomal protein l38 [OS=Bos taurus]	1	1	0	0	0	0	100	0	0	0	0	0.00123522
Folate receptor alpha [OS=Bos taurus]	1	1	0	0	0	0	100	0	0	0	0	0.00167697
Proline/serine-rich coiled-coil protein 1 [OS=Bos taurus]	1	1	0	0	0	0	100	0	0	0	0	0.00797687
Heat shock protein HSP 90-beta [OS=Bos taurus]	1	1	0	0	0	0	100	0	0	0	0	0.00221496
28S ribosomal protein S34, mitochondrial [OS=Bos taurus]	1	1	0	0	0	0	100	0	0	0	0	0.015806
tRNA (adenine(58)-N(1))-methyltransferase non-catalytic subunit TRM6 [OS=Bos taurus]	1	1	0	0	0	0	100	0	0	0	0	0.00118429
Prothrombin [OS=Bos taurus]	1	1	0	0	0	0	100	0	0	0	0	0.000697656
Uncharacterized protein CXorf66 homolog [OS=Bos taurus]	1	1	0	0	0	0	100	0	0	0	0	0.0170087
Fatty acid synthase [OS=Bos taurus]	1	1	0	0	0	0	100	0	0	0	0	0.00338918
Sesquipedalian-2 [OS=Bos taurus]	1	1	0	0	0	0	100	0	0	0	0	0.00362562
fatty acid desaturase 2 [OS=Bos taurus]	1	1	0	0	0	0	100	0	0	0	0	0.0183483
60S ribosomal protein L13 [OS=Bos taurus]	1	1	0	0	0	0	100	0	0	0	0	0.00475595
Uncharacterized protein C11orf91 homolog [OS=Bos taurus]	1	1	0	0	0	0	100	0	0	0	0	0.00343105
Dystroglycan [OS=Bos taurus]	1	1	0	0	0	0	100	0	0	0	0	0.00160344
Pituitary-specific positive transcription factor 1 [OS=Bos taurus]	1	1	0	0	0	0	100	0	0	0	0	0.00569178
Galactoside 3(4)-L-fucosyltransferase [OS=Bos taurus]	1	1	0	0	0	0	100	0	0	0	0	0.00172621
Cleavage and polyadenylation specificity factor subunit 5 [OS=Bos taurus]	1	1	0	0	0	0	100	0	0	0	0	0.00250806
thyroglobulin [OS=Bos taurus]	1	1	0	0	0	0	100	0	0	0	0	0.00402214
glucosylceramidase [OS=Bos taurus]	1	1	0	0	0	0	100	0	0	0	0	0.00402214
26S proteasome non-ATPase regulatory subunit 4 [OS=Bos taurus]	1	1	0	0	0	0	100	0	0	0	0	0.00648817
Melanoma-associated antigen D4 [OS=Bos taurus]	1	1	0	0	0	0	100	0	0	0	0	0.0241245
cholinesterase [OS=Bos taurus]	1	1	0	0	0	0	100	0	0	0	0	0.0135909
transcription factor jun-B [OS=Bos taurus]	1	1	0	0	0	0	100	0	0	0	0	0.00552989
Protein FAM131B [OS=Bos taurus]	1	1	0	0	0	0	100	0	0	0	0	0.00640949
Pulmonary surfactant-associated protein D [OS=Bos taurus]	1	1	0	0	0	0	100	0	0	0	0	0.00345197
D site-binding protein [OS=Bos taurus]	1	1	0	0	0	0	100	0	0	0	0	0.00219074

## Sheet: 600MPa15min
Protein	#Total	#AAs(<=10)	#AAs(11-15)	#AAs(16-20)	#AAs(21-30)	#AAs(>30)	%AAs(<=10)	%AAs(11-15)	%AAs(16-20)	%AAs(21-30)	%AAs(>30)	Relative (%) among all proteins
Alpha-S1-casein [OS=Bos taurus]	410	75	100	95	82	58	5.92268	18.1899	18.2728	48.7667	8.84798	63.5368
Beta-casein [OS=Bos taurus]	265	27	61	50	100	27	3.24895	9.99772	60.0869	22.0111	4.65531	9.54282
alpha-S2-casein [OS=Bos taurus]	266	43	65	46	76	36	21.3939	5.52782	24.1084	36.2565	12.7133	12.5742
kappa-casein [OS=Bos taurus]	95	16	19	16	26	18	17.7675	3.08656	39.6402	32.2879	7.21786	4.94231
Glycosylation-dependent cell adhesion molecule 1 [OS=Bos taurus]	54	12	10	15	16	1	8.47889	6.51282	20.0351	64.958	0.0151545	2.67152
lactoperoxidase [OS=Bos taurus]	39	8	8	5	12	6	33.4067	12.6567	18.7741	16.0303	19.1322	0.421366
Butyrophilin subfamily 1 member A1 [OS=Bos taurus]	28	1	9	6	10	2	1.00165	13.1948	16.6631	66.234	2.90643	0.194684
Polymeric immunoglobulin receptor [OS=Bos taurus]	33	2	5	4	4	18	3.88247	6.32277	2.26611	2.77469	84.754	0.675004
Isoform Short of Polymeric immunoglobulin receptor [OS=Bos taurus]	33	2	5	4	4	18	3.88247	6.32277	2.26611	2.77469	84.754	0.675004
beta-lactoglobulin [OS=Bos taurus]	19	3	6	4	6	0	4.43344	3.3284	88.3463	3.89182	0	3.11457
Sodium-dependent phosphate transport protein 2B [OS=Bos taurus]	11	1	1	8	1	0	6.6017	24.0018	68.6978	0.69868	0	0.0607104
Fibroblast growth factor-binding protein 1 [OS=Bos taurus]	7	4	3	0	0	0	48.7928	51.2072	0	0	0	0.133706
Lactotransferrin [OS=Bos taurus]	4	2	1	1	0	0	86.7155	10.8741	2.41045	0	0	0.0251753
lipoprotein lipase [OS=Bos taurus]	8	3	4	1	0	0	36.6021	60.1784	3.21947	0	0	0.0234881
Isoform Short of Beta-1,4-galactosyltransferase 1 [OS=Bos taurus]	7	1	6	0	0	0	42.1824	57.8176	0	0	0	0.0153094
Beta-1,4-galactosyltransferase 1 [OS=Bos taurus]	7	1	6	0	0	0	42.1824	57.8176	0	0	0	0.0153094
Osteopontin [OS=Bos taurus]	6	1	3	1	1	0	3.28032	43.0847	40.436	13.199	0	0.0220933
Serum albumin [OS=Bos taurus]	8	1	2	4	1	0	0.083247	2.59488	88.9692	8.35272	0	0.086317
pepsin A [OS=Bos taurus]	10	1	6	2	1	0	31.1476	64.2952	2.59175	1.96548	0	0.307626
Xanthine dehydrogenase/oxidase [OS=Bos taurus]	4	1	1	1	1	0	8.73861	3.57688	36.8553	50.8292	0	0.0248731
FXYD domain-containing ion transport regulator 6 [OS=Bos taurus]	3	3	0	0	0	0	100	0	0	0	0	0.00598436
Isoform 2 of Perilipin-2 [OS=Bos taurus]	7	3	1	2	1	0	25.2758	61.1077	8.96228	4.65422	0	0.0376588
perilipin-2 [OS=Bos taurus]	7	3	1	2	1	0	25.2758	61.1077	8.96228	4.65422	0	0.0376588
Complement C3 [OS=Bos taurus]	2	1	1	0	0	0	11.4069	88.5931	0	0	0	0.0124516
Serum amyloid A protein [OS=Bos taurus]	5	2	2	1	0	0	14.0346	81.989	3.97642	0	0	0.0193561
Zinc-alpha-2-glycoprotein [OS=Bos taurus]	2	2	0	0	0	0	100	0	0	0	0	0.0275727
Neural Wiskott-Aldrich syndrome protein [OS=Bos taurus]	3	2	1	0	0	0	50.8166	49.1834	0	0	0	0.019328
Isoform Short of Lactadherin [OS=Bos taurus]	2	1	1	0	0	0	91.8607	8.13926	0	0	0	0.00150941
Lactadherin [OS=Bos taurus]	2	1	1	0	0	0	91.8607	8.13926	0	0	0	0.00150941
Osteopontin-K [OS=Bos taurus]	2	2	0	0	0	0	100	0	0	0	0	0.00445404
Mucin-15 [OS=Bos taurus]	3	1	2	0	0	0	41.5701	58.4299	0	0	0	0.00849829
Wiskott-Aldrich syndrome protein family member 2 [OS=Bos taurus]	3	2	1	0	0	0	50.8166	49.1834	0	0	0	0.019328
Growth/differentiation factor 6 [OS=Bos taurus]	3	2	1	0	0	0	50.8166	49.1834	0	0	0	0.019328
WASH complex subunit 1 [OS=Bos taurus]	3	2	1	0	0	0	50.8166	49.1834	0	0	0	0.019328
homeobox protein Hox-B4 [OS=Bos taurus]	3	2	1	0	0	0	50.8166	49.1834	0	0	0	0.019328
Leucine zipper putative tumor suppressor 2 [OS=Bos taurus]	3	2	1	0	0	0	50.8166	49.1834	0	0	0	0.019328
Survival motor neuron protein [OS=Bos taurus]	2	1	1	0	0	0	46.0272	53.9728	0	0	0	0.0176129
Sine oculis-binding protein homolog [OS=Bos taurus]	2	1	1	0	0	0	46.0272	53.9728	0	0	0	0.0176129
CCAAT/enhancer-binding protein beta [OS=Bos taurus]	2	1	1	0	0	0	46.0272	53.9728	0	0	0	0.0176129
Beta-2-microglobulin [OS=Bos taurus]	1	1	0	0	0	0	100	0	0	0	0	0.000338831
acyl-CoA desaturase [OS=Bos taurus]	3	2	1	0	0	0	96.8554	3.1446	0	0	0	0.0205849
Parathyroid hormone-related protein [OS=Bos taurus]	1	1	0	0	0	0	100	0	0	0	0	0.0019288
Fibrinogen beta chain [OS=Bos taurus]	1	1	0	0	0	0	100	0	0	0	0	0.00387462
peptidoglycan recognition protein 1 [OS=Bos taurus]	1	1	0	0	0	0	100	0	0	0	0	0.000153869
Plasma serine protease inhibitor [OS=Bos taurus]	1	1	0	0	0	0	100	0	0	0	0	0.000653853
Collagen alpha-2(I) chain [OS=Bos taurus]	3	2	1	0	0	0	65.8257	34.1743	0	0	0	0.00315442
Apolipoprotein C-III [OS=Bos taurus]	1	1	0	0	0	0	100	0	0	0	0	0.000256861
alpha-lactalbumin [OS=Bos taurus]	2	1	1	0	0	0	83.2575	16.7425	0	0	0	0.0335508
Apolipoprotein A-IV [OS=Bos taurus]	1	1	0	0	0	0	100	0	0	0	0	0.00146945
Apolipoprotein A-I [OS=Bos taurus]	1	1	0	0	0	0	100	0	0	0	0	0.000274758
Collagen alpha-1(III) chain [OS=Bos taurus]	2	2	0	0	0	0	100	0	0	0	0	0.0176703
Cathepsin L2 [OS=Bos taurus]	1	1	0	0	0	0	100	0	0	0	0	0.0048978
Cathepsin L1 [OS=Bos taurus]	1	1	0	0	0	0	100	0	0	0	0	0.0048978
Cysteine-rich secretory protein LCCL domain-containing 2 [OS=Bos taurus]	1	1	0	0	0	0	100	0	0	0	0	0.00436864
Fibrinogen alpha chain [OS=Bos taurus]	1	1	0	0	0	0	100	0	0	0	0	0.00063703
Clusterin [OS=Bos taurus]	1	1	0	0	0	0	100	0	0	0	0	0.00151971
Calumenin [OS=Bos taurus]	1	1	0	0	0	0	100	0	0	0	0	0.012699
transmembrane protein 106A [OS=Bos taurus]	1	1	0	0	0	0	100	0	0	0	0	0.0574887
Glyceraldehyde-3-phosphate dehydrogenase, testis-specific [OS=Bos taurus]	1	1	0	0	0	0	100	0	0	0	0	0.00950618
wiskott-Aldrich syndrome protein family member 1 [OS=Bos taurus]	1	1	0	0	0	0	100	0	0	0	0	0.00950618
Steroidogenic factor 1 [OS=Bos taurus]	1	1	0	0	0	0	100	0	0	0	0	0.00950618
radixin [OS=Bos taurus]	1	1	0	0	0	0	100	0	0	0	0	0.00950618
CCAAT/enhancer-binding protein alpha [OS=Bos taurus]	1	1	0	0	0	0	100	0	0	0	0	0.00950618
Collagen alpha-1(I) chain [OS=Bos taurus]	2	1	1	0	0	0	43.0641	56.9359	0	0	0	0.00990017
Apolipoprotein A-II [OS=Bos taurus]	1	1	0	0	0	0	100	0	0	0	0	0.000792078
U6 snRNA-associated Sm-like protein LSm4 [OS=Bos taurus]	1	1	0	0	0	0	100	0	0	0	0	0.0634639
Phosducin-like protein 2 [OS=Bos taurus]	1	1	0	0	0	0	100	0	0	0	0	0.000390179
histone H3.2 [OS=Bos taurus]	2	2	0	0	0	0	100	0	0	0	0	0.00308381
Histone H3.3C-like [OS=Bos taurus]	2	2	0	0	0	0	100	0	0	0	0	0.00308381
Histone H3.3C [OS=Bos taurus]	2	2	0	0	0	0	100	0	0	0	0	0.00308381
histone H3.3 [OS=Bos taurus]	2	2	0	0	0	0	100	0	0	0	0	0.00308381
Histone H3.1 [OS=Bos taurus]	2	2	0	0	0	0	100	0	0	0	0	0.00308381
Brain-specific angiogenesis inhibitor 1-associated protein 2-like protein 2 [OS=Bos taurus]	1	1	0	0	0	0	100	0	0	0	0	0.0181214
Cytochrome c oxidase subunit 7C, mitochondrial [OS=Bos taurus]	1	1	0	0	0	0	100	0	0	0	0	0.0187609
Protein canopy homolog 3 [OS=Bos taurus]	1	1	0	0	0	0	100	0	0	0	0	0.00315662
Spermatogenesis-associated protein 19, mitochondrial [OS=Bos taurus]	1	1	0	0	0	0	100	0	0	0	0	0.00152869
Myoglobin [OS=Bos taurus]	1	1	0	0	0	0	100	0	0	0	0	0.00319809
Endoplasmic reticulum aminopeptidase 2 [OS=Bos taurus]	1	1	0	0	0	0	100	0	0	0	0	0.00676689
Placenta-expressed transcript 1 protein [OS=Bos taurus]	1	1	0	0	0	0	100	0	0	0	0	0.0877449
Sorbitol dehydrogenase [OS=Bos taurus]	1	1	0	0	0	0	100	0	0	0	0	0.0129931
60s ribosomal protein l38 [OS=Bos taurus]	1	1	0	0	0	0	100	0	0	0	0	0.00109755
Folate receptor alpha [OS=Bos taurus]	1	1	0	0	0	0	100	0	0	0	0	0.00173678
Proline/serine-rich coiled-coil protein 1 [OS=Bos taurus]	1	1	0	0	0	0	100	0	0	0	0	0.00638872
Heat shock protein HSP 90-beta [OS=Bos taurus]	1	1	0	0	0	0	100	0	0	0	0	0.00180479
28S ribosomal protein S34, mitochondrial [OS=Bos taurus]	1	1	0	0	0	0	100	0	0	0	0	0.0135616
tRNA (adenine(58)-N(1))-methyltransferase non-catalytic subunit TRM6 [OS=Bos taurus]	1	1	0	0	0	0	100	0	0	0	0	0.000871514
Prothrombin [OS=Bos taurus]	1	1	0	0	0	0	100	0	0	0	0	0.000883662
Uncharacterized protein CXorf66 homolog [OS=Bos taurus]	1	1	0	0	0	0	100	0	0	0	0	0.0144514
Fatty acid synthase [OS=Bos taurus]	1	1	0	0	0	0	100	0	0	0	0	0.00276393
Sesquipedalian-2 [OS=Bos taurus]	1	1	0	0	0	0	100	0	0	0	0	0.00304428
fatty acid desaturase 2 [OS=Bos taurus]	1	1	0	0	0	0	100	0	0	0	0	0.0169495
60S ribosomal protein L13 [OS=Bos taurus]	1	1	0	0	0	0	100	0	0	0	0	0.00385962
Uncharacterized protein C11orf91 homolog [OS=Bos taurus]	1	1	0	0	0	0	100	0	0	0	0	0.00291749
Dystroglycan [OS=Bos taurus]	1	1	0	0	0	0	100	0	0	0	0	0.00185728
Pituitary-specific positive transcription factor 1 [OS=Bos taurus]	1	1	0	0	0	0	100	0	0	0	0	0.00470026
Galactoside 3(4)-L-fucosyltransferase [OS=Bos taurus]	1	1	0	0	0	0	100	0	0	0	0	0.00130633
Cleavage and polyadenylation specificity factor subunit 5 [OS=Bos taurus]	1	1	0	0	0	0	100	0	0	0	0	0.00445956
thyroglobulin [OS=Bos taurus]	1	1	0	0	0	0	100	0	0	0	0	0.0032015
glucosylceramidase [OS=Bos taurus]	1	1	0	0	0	0	100	0	0	0	0	0.0032015
26S proteasome non-ATPase regulatory subunit 4 [OS=Bos taurus]	1	1	0	0	0	0	100	0	0	0	0	0.0051959
Melanoma-associated antigen D4 [OS=Bos taurus]	1	1	0	0	0	0	100	0	0	0	0	0.0313586
cholinesterase [OS=Bos taurus]	1	1	0	0	0	0	100	0	0	0	0	0.0110023
transcription factor jun-B [OS=Bos taurus]	1	1	0	0	0	0	100	0	0	0	0	0.0049714
Protein FAM131B [OS=Bos taurus]	1	1	0	0	0	0	100	0	0	0	0	0.00535351
Pulmonary surfactant-associated protein D [OS=Bos taurus]	1	1	0	0	0	0	100	0	0	0	0	0.0028077
D site-binding protein [OS=Bos taurus]	1	1	0	0	0	0	100	0	0	0	0	0.00167693
